# Supplementary material for: Control of seminal fluid protein expression via regulatory hubs in Drosophila melanogaster
Source: Proc Biol Sci. 2018 Sep 26;285(1887):20181681. doi: 10.1098/rspb.2018.1681 (PMC6170815; doi:10.1098/rspb.2018.1681)
Supplement: Tables S1, S2 [file rspb20181681supp1.xlsx]

## Sheet: S1 caption
Table S1. miRNA seeds in transferome transcripts (a,b,c) and transferome genes (d,e,f). (a) For each transferome transcript, we counted the number of miRNA seed sites present on the 3’ UTR (#miRNA column), able to induce translational repression. The identity of these miRNA seed sites, is presented in the third column. (b) For each miRNA which could target one of the transferome transcripts, we c…

## Sheet: Table S1a
Transcript	#miRNA	miRNA identity
FBtr0071249_FBgn0041629	2	dme-miR-4974-3p	dme-miR-976-3p
FBtr0071690_FBgn0034638	22	dme-miR-1016-5p	dme-miR-4980-3p	dme-miR-4950-3p	dme-miR-983-3p	dme-miR-3644-3p	dme-miR-986-5p	dme-miR-307b-5p	dme-miR-303-3p	dme-miR-957-5p	dme-miR-307a-3p	dme-miR-4979-3p	dme-miR-7-3p	dme-miR-9369-3p	dme-miR-972-3p	dme-miR-2490-3p	dme-miR-1012-5p	dme-miR-972-5p	dme-miR-289-5p	dme-miR-3645-3p	dme-miR-972-5p	dme-miR-289-5p	dme-miR-2283-5p
FBtr0071691_FBgn0034638	27	dme-miR-315-5p	dme-miR-315-3p	dme-miR-282-5p	dme-miR-4959-5p	dme-miR-4966-5p	dme-miR-1016-5p	dme-miR-4980-3p	dme-miR-4950-3p	dme-miR-983-3p	dme-miR-3644-3p	dme-miR-986-5p	dme-miR-307b-5p	dme-miR-303-3p	dme-miR-957-5p	dme-miR-307a-3p	dme-miR-4979-3p	dme-miR-7-3p	dme-miR-9369-3p	dme-miR-972-3p	dme-miR-2490-3p	dme-miR-1012-5p	dme-miR-972-5p	dme-miR-289-5p	dme-miR-3645-3p	dme-miR-972-5p	dme-miR-289-5p	dme-miR-2283-5p
FBtr0071933_FBgn0034753	8	dme-miR-975-5p	dme-miR-277-3p	dme-miR-4969-5p	dme-miR-4983-5p	dme-miR-4975-5p	dme-miR-4918-5p	dme-miR-4943-5p	dme-miR-4984-3p
FBtr0071990_FBgn0052833	10	dme-miR-999-5p	dme-miR-4977-3p	dme-miR-4975-5p	dme-miR-3644-5p	dme-miR-4914-5p	dme-miR-2281-5p	dme-miR-274-3p	dme-miR-961-3p	dme-miR-4953-3p	dme-miR-4911-3p
FBtr0072455_FBgn0011694	11	dme-miR-2499-3p	dme-miR-980-3p	dme-miR-4968-5p	dme-miR-4957-3p	dme-miR-927-3p	dme-miR-972-5p	dme-miR-289-5p	dme-miR-2279-5p	dme-miR-1008-5p	dme-miR-2489-3p	dme-miR-2497-3p
FBtr0072943_FBgn0020509	7	dme-miR-7-3p	dme-miR-980-3p	dme-miR-4968-5p	dme-miR-991-3p	dme-miR-957-5p	dme-miR-4943-5p	dme-miR-2280-3p
FBtr0073139_FBgn0035455	3	dme-miR-955-3p	dme-miR-4943-5p	dme-miR-7-3p
FBtr0073182_FBgn0015585	7	dme-miR-972-5p	dme-miR-289-5p	dme-miR-280-5p	dme-miR-964-5p	dme-miR-9369-3p	dme-miR-4912-5p	dme-miR-9c-3p
FBtr0073474_FBgn0052667	1	dme-miR-9388-5p
FBtr0073575_FBgn0030362	8	dme-miR-92b-3p	dme-miR-313-3p	dme-miR-311-3p	dme-miR-312-3p	dme-miR-310-3p	dme-miR-92a-3p	dme-miR-13b-1-5p	dme-miR-3642-3p
FBtr0073576_FBgn0030362	8	dme-miR-92b-3p	dme-miR-313-3p	dme-miR-311-3p	dme-miR-312-3p	dme-miR-310-3p	dme-miR-92a-3p	dme-miR-13b-1-5p	dme-miR-3642-3p
FBtr0073577_FBgn0030362	20	dme-miR-92b-3p	dme-miR-313-3p	dme-miR-311-3p	dme-miR-312-3p	dme-miR-310-3p	dme-miR-92a-3p	dme-miR-13b-1-5p	dme-miR-3642-3p	dme-miR-3643-5p	dme-miR-1012-3p	dme-miR-999-5p	dme-miR-2493-3p	dme-miR-278-5p	dme-miR-970-3p	dme-miR-970-3p	dme-miR-4974-3p	dme-miR-1016-5p	dme-miR-996-3p	dme-miR-286-3p	dme-miR-279-3p
FBtr0073578_FBgn0030362	8	dme-miR-92b-3p	dme-miR-313-3p	dme-miR-311-3p	dme-miR-312-3p	dme-miR-310-3p	dme-miR-92a-3p	dme-miR-13b-1-5p	dme-miR-3642-3p
FBtr0074393_FBgn0030828	1	dme-miR-137-3p
FBtr0074461_FBgn0026058	3	dme-miR-2497-3p	dme-miR-958-5p	dme-miR-2280-5p
FBtr0074622_FBgn0030932	6	dme-miR-4974-3p	dme-miR-7-3p	dme-miR-8-3p	dme-miR-975-5p	dme-miR-283-3p	dme-miR-4943-5p
FBtr0075042_FBgn0036837	32	dme-miR-4963-5p	dme-let-7-3p	dme-miR-2279-5p	dme-miR-1008-5p	dme-miR-7-3p	dme-miR-4945-5p	dme-miR-9c-3p	dme-miR-4-3p	dme-miR-981-3p	dme-miR-4943-5p	dme-miR-1004-5p	dme-miR-316-5p	dme-miR-979-3p	dme-miR-33-5p	dme-miR-125-3p	dme-miR-4968-3p	dme-miR-9c-3p	dme-miR-4972-3p	dme-miR-4946-5p	dme-miR-4961-3p	dme-miR-972-5p	dme-miR-289-5p	dme-miR-2279-5p	dme-miR-1008-5p	dme-miR-137-3p	dme-miR-2283-5p	dme-miR-9371-5p	dme-miR-4943-5p	dme-miR-988-5p	dme-miR-972-5p	dme-miR-289-5p	dme-miR-2283-5p
FBtr0075043_FBgn0036837	32	dme-miR-4963-5p	dme-let-7-3p	dme-miR-2279-5p	dme-miR-1008-5p	dme-miR-7-3p	dme-miR-4945-5p	dme-miR-9c-3p	dme-miR-4-3p	dme-miR-981-3p	dme-miR-4943-5p	dme-miR-1004-5p	dme-miR-316-5p	dme-miR-979-3p	dme-miR-33-5p	dme-miR-125-3p	dme-miR-4968-3p	dme-miR-9c-3p	dme-miR-4972-3p	dme-miR-4946-5p	dme-miR-4961-3p	dme-miR-972-5p	dme-miR-289-5p	dme-miR-2279-5p	dme-miR-1008-5p	dme-miR-137-3p	dme-miR-2283-5p	dme-miR-9371-5p	dme-miR-4943-5p	dme-miR-988-5p	dme-miR-972-5p	dme-miR-289-5p	dme-miR-2283-5p
FBtr0075044_FBgn0036837	32	dme-miR-4963-5p	dme-let-7-3p	dme-miR-2279-5p	dme-miR-1008-5p	dme-miR-7-3p	dme-miR-4945-5p	dme-miR-9c-3p	dme-miR-4-3p	dme-miR-981-3p	dme-miR-4943-5p	dme-miR-1004-5p	dme-miR-316-5p	dme-miR-979-3p	dme-miR-33-5p	dme-miR-125-3p	dme-miR-4968-3p	dme-miR-9c-3p	dme-miR-4972-3p	dme-miR-4946-5p	dme-miR-4961-3p	dme-miR-972-5p	dme-miR-289-5p	dme-miR-2279-5p	dme-miR-1008-5p	dme-miR-137-3p	dme-miR-2283-5p	dme-miR-9371-5p	dme-miR-4943-5p	dme-miR-988-5p	dme-miR-972-5p	dme-miR-289-5p	dme-miR-2283-5p
FBtr0075045_FBgn0036837	32	dme-miR-4963-5p	dme-let-7-3p	dme-miR-2279-5p	dme-miR-1008-5p	dme-miR-7-3p	dme-miR-4945-5p	dme-miR-9c-3p	dme-miR-4-3p	dme-miR-981-3p	dme-miR-4943-5p	dme-miR-1004-5p	dme-miR-316-5p	dme-miR-979-3p	dme-miR-33-5p	dme-miR-125-3p	dme-miR-4968-3p	dme-miR-9c-3p	dme-miR-4972-3p	dme-miR-4946-5p	dme-miR-4961-3p	dme-miR-972-5p	dme-miR-289-5p	dme-miR-2279-5p	dme-miR-1008-5p	dme-miR-137-3p	dme-miR-2283-5p	dme-miR-9371-5p	dme-miR-4943-5p	dme-miR-988-5p	dme-miR-972-5p	dme-miR-289-5p	dme-miR-2283-5p
FBtr0075171_FBgn0052190	11	dme-miR-977-3p	dme-miR-274-5p	dme-miR-4974-3p	dme-miR-1016-5p	dme-miR-277-3p	dme-miR-10-3p	dme-miR-1006-3p	dme-miR-997-3p	dme-miR-3644-3p	dme-miR-4943-5p	dme-miR-4963-5p
FBtr0075615_FBgn0036495	2	dme-miR-2492-3p	dme-miR-955-5p
FBtr0075836_FBgn0003034	6	dme-miR-972-5p	dme-miR-289-5p	dme-miR-1007-3p	dme-miR-4943-5p	dme-miR-966-5p	dme-miR-279-5p
FBtr0076193_FBgn0036110	2	dme-miR-4910-5p	dme-miR-4943-5p
FBtr0076256_FBgn0036091	2	dme-miR-1013-3p	dme-miR-9377-5p
FBtr0077335_FBgn0022770	23	dme-miR-9373-3p	dme-miR-375-3p	dme-miR-92b-3p	dme-miR-313-3p	dme-miR-311-3p	dme-miR-312-3p	dme-miR-310-3p	dme-miR-92a-3p	dme-miR-9388-5p	dme-miR-9369-3p	dme-miR-9369-3p	dme-miR-2491-3p	dme-miR-9385-5p	dme-miR-9381-3p	dme-miR-968-5p	dme-miR-4955-5p	dme-miR-973-5p	dme-miR-973-5p	dme-miR-2491-3p	dme-let-7-3p	dme-miR-4974-3p	dme-miR-7-3p	dme-miR-972-3p
FBtr0077336_FBgn0022770	23	dme-miR-9373-3p	dme-miR-375-3p	dme-miR-92b-3p	dme-miR-313-3p	dme-miR-311-3p	dme-miR-312-3p	dme-miR-310-3p	dme-miR-92a-3p	dme-miR-9388-5p	dme-miR-9369-3p	dme-miR-9369-3p	dme-miR-2491-3p	dme-miR-9385-5p	dme-miR-9381-3p	dme-miR-968-5p	dme-miR-4955-5p	dme-miR-973-5p	dme-miR-973-5p	dme-miR-2491-3p	dme-let-7-3p	dme-miR-4974-3p	dme-miR-7-3p	dme-miR-972-3p
FBtr0077924_FBgn0026141	13	dme-miR-9c-5p	dme-miR-9b-5p	dme-miR-9a-5p	dme-miR-956-5p	dme-miR-5-5p	dme-miR-3643-5p	dme-miR-3641-5p	dme-miR-2499-5p	dme-miR-2493-3p	dme-miR-2496-5p	dme-miR-283-3p	dme-miR-4943-5p	dme-miR-315-5p
FBtr0077925_FBgn0026141	13	dme-miR-9c-5p	dme-miR-9b-5p	dme-miR-9a-5p	dme-miR-956-5p	dme-miR-5-5p	dme-miR-3643-5p	dme-miR-3641-5p	dme-miR-2499-5p	dme-miR-2493-3p	dme-miR-2496-5p	dme-miR-283-3p	dme-miR-4943-5p	dme-miR-315-5p
FBtr0077942_FBgn0053126	6	dme-miR-285-3p	dme-miR-995-3p	dme-miR-998-3p	dme-miR-2491-3p	dme-miR-4943-5p	dme-bantam-5p
FBtr0078172_FBgn0036970	8	dme-miR-4944-5p	dme-miR-125-3p	dme-miR-2491-3p	dme-miR-4979-5p	dme-miR-1000-5p	dme-miR-137-3p	dme-miR-4953-3p	dme-miR-4943-5p
FBtr0078482_FBgn0004414	1	dme-miR-2496-5p
FBtr0079143_FBgn0031746	10	dme-miR-306-3p	dme-miR-210-5p	dme-miR-210-5p	dme-miR-210-5p	dme-miR-976-3p	dme-miR-279-5p	dme-miR-988-3p	dme-miR-2496-5p	dme-miR-277-3p	dme-miR-4982-5p
FBtr0079155_FBgn0002855	2	dme-miR-2494-5p	dme-miR-4940-3p
FBtr0079156_FBgn0002856	7	dme-miR-9372-5p	dme-miR-964-3p	dme-miR-iab-8-3p	dme-miR-9369-3p	dme-miR-9370-5p	dme-miR-4943-5p	dme-miR-4969-5p
FBtr0079157_FBgn0002856	9	dme-miR-9372-5p	dme-miR-964-3p	dme-miR-iab-8-3p	dme-miR-9369-3p	dme-miR-9370-5p	dme-miR-4943-5p	dme-miR-4969-5p	dme-miR-9c-3p	dme-miR-2283-5p
FBtr0079470_FBgn0083141	5	dme-miR-2489-5p	dme-miR-4911-3p	dme-miR-4977-5p	dme-miR-4953-3p	dme-miR-2500-3p
FBtr0079624_FBgn0028987	2	dme-miR-33-3p	dme-miR-1016-5p
FBtr0079715_FBgn0040098	1	dme-miR-991-3p
FBtr0079716_FBgn0015583	1	dme-miR-4953-3p
FBtr0079816_FBgn0040097	3	dme-miR-974-3p	dme-miR-4969-5p	dme-miR-974-3p
FBtr0079829_FBgn0032122	3	dme-miR-980-5p	dme-miR-991-3p	dme-miR-9372-5p
FBtr0080099_FBgn0051872	2	dme-miR-1013-3p	dme-miR-4943-5p
FBtr0080184_FBgn0069354	3	dme-miR-7-3p	dme-miR-3644-3p	dme-miR-2283-5p
FBtr0080273_FBgn0051704	2	dme-miR-4953-3p	dme-miR-9369-3p
FBtr0081054_FBgn0011559	6	dme-miR-999-3p	dme-miR-1016-5p	dme-miR-963-3p	dme-miR-315-5p	dme-miR-4911-3p	dme-miR-4943-5p
FBtr0081308_FBgn0032834	5	dme-miR-9369-3p	dme-miR-1014-5p	dme-miR-955-3p	dme-miR-4953-3p	dme-miR-957-5p
FBtr0081382_FBgn0032868	2	dme-miR-974-5p	dme-miR-4913-3p
FBtr0081383_FBgn0051680	2	dme-miR-315-5p	dme-miR-4943-5p
FBtr0081450_FBgn0028986	3	dme-miR-1013-3p	dme-miR-2280-3p	dme-miR-955-3p
FBtr0081690_FBgn0004780	1	dme-miR-4915-5p
FBtr0081711_FBgn0037433	2	dme-miR-315-5p	dme-miR-4916-3p
FBtr0082046_FBgn0003889	18	dme-miR-3642-5p	dme-miR-263a-3p	dme-miR-288-3p	dme-miR-971-3p	dme-miR-2492-3p	dme-miR-2493-3p	dme-miR-4967-3p	dme-miR-4987-5p	dme-miR-13b-3p	dme-miR-11-3p	dme-miR-2a-3p	dme-miR-13a-3p	dme-miR-2c-3p	dme-miR-2b-3p	dme-miR-308-3p	dme-miR-5-3p	dme-miR-6-3p	dme-miR-2497-3p
FBtr0082357_FBgn0037889	4	dme-miR-9372-5p	dme-miR-4980-3p	dme-miR-4943-5p	dme-miR-9377-5p
FBtr0082613_FBgn0038014	3	dme-miR-971-5p	dme-miR-9369-3p	dme-miR-316-5p
FBtr0082888_FBgn0038198	16	dme-miR-4910-5p	dme-miR-3645-5p	dme-miR-79-3p	dme-miR-9a-3p	dme-miR-4985-5p	dme-miR-2497-5p	dme-miR-3641-3p	dme-miR-929-3p	dme-miR-4919-3p	dme-miR-274-3p	dme-miR-961-3p	dme-miR-1014-5p	dme-miR-4959-5p	dme-miR-79-5p	dme-miR-4953-3p	dme-miR-981-3p
FBtr0082889_FBgn0038198	16	dme-miR-4910-5p	dme-miR-3645-5p	dme-miR-79-3p	dme-miR-9a-3p	dme-miR-4985-5p	dme-miR-2497-5p	dme-miR-3641-3p	dme-miR-929-3p	dme-miR-4919-3p	dme-miR-274-3p	dme-miR-961-3p	dme-miR-1014-5p	dme-miR-4959-5p	dme-miR-79-5p	dme-miR-4953-3p	dme-miR-981-3p
FBtr0082947_FBgn0003862	59	dme-miR-3643-3p	dme-miR-2283-3p	dme-miR-968-3p	dme-miR-975-3p	dme-miR-2492-5p	dme-miR-4943-5p	dme-miR-9372-5p	dme-miR-33-5p	dme-miR-1013-3p	dme-miR-4953-3p	dme-miR-989-3p	dme-miR-989-3p	dme-miR-315-5p	dme-miR-957-5p	dme-miR-3643-5p	dme-miR-999-3p	dme-miR-9376-3p	dme-miR-9369-3p	dme-miR-283-5p	dme-miR-9373-3p	dme-miR-4954-3p	dme-miR-8-3p	dme-miR-4910-5p	dme-miR-2280-5p	dme-miR-2281-5p	dme-miR-10-5p	dme-miR-972-3p	dme-miR-4916-3p	dme-miR-303-3p	dme-miR-4974-3p	dme-miR-2499-3p	dme-miR-2497-5p	dme-miR-4961-3p	dme-miR-9388-5p	dme-miR-2279-5p	dme-miR-1008-5p	dme-miR-33-3p	dme-miR-973-3p	dme-miR-2491-5p	dme-miR-210-5p	dme-miR-972-3p	dme-miR-2279-5p	dme-miR-1008-5p	dme-miR-7-3p	dme-miR-974-3p	dme-miR-3642-3p	dme-miR-33-3p	dme-miR-964-5p
FBtr0082948_FBgn0003862	59	dme-miR-3643-3p	dme-miR-2283-3p	dme-miR-968-3p	dme-miR-975-3p	dme-miR-2492-5p	dme-miR-4943-5p	dme-miR-9372-5p	dme-miR-33-5p	dme-miR-1013-3p	dme-miR-4953-3p	dme-miR-989-3p	dme-miR-989-3p	dme-miR-315-5p	dme-miR-957-5p	dme-miR-3643-5p	dme-miR-999-3p	dme-miR-9376-3p	dme-miR-9369-3p	dme-miR-283-5p	dme-miR-9373-3p	dme-miR-4954-3p	dme-miR-8-3p	dme-miR-4910-5p	dme-miR-2280-5p	dme-miR-2281-5p	dme-miR-10-5p	dme-miR-972-3p	dme-miR-4916-3p	dme-miR-303-3p	dme-miR-4974-3p	dme-miR-2499-3p	dme-miR-2497-5p	dme-miR-4961-3p	dme-miR-9388-5p	dme-miR-2279-5p	dme-miR-1008-5p	dme-miR-33-3p	dme-miR-973-3p	dme-miR-2491-5p	dme-miR-210-5p	dme-miR-972-3p	dme-miR-2279-5p	dme-miR-1008-5p	dme-miR-7-3p	dme-miR-974-3p	dme-miR-3642-3p	dme-miR-33-3p	dme-miR-964-5p
FBtr0082949_FBgn0003862	59	dme-miR-3643-3p	dme-miR-2283-3p	dme-miR-968-3p	dme-miR-975-3p	dme-miR-2492-5p	dme-miR-4943-5p	dme-miR-9372-5p	dme-miR-33-5p	dme-miR-1013-3p	dme-miR-4953-3p	dme-miR-989-3p	dme-miR-989-3p	dme-miR-315-5p	dme-miR-957-5p	dme-miR-3643-5p	dme-miR-999-3p	dme-miR-9376-3p	dme-miR-9369-3p	dme-miR-283-5p	dme-miR-9373-3p	dme-miR-4954-3p	dme-miR-8-3p	dme-miR-4910-5p	dme-miR-2280-5p	dme-miR-2281-5p	dme-miR-10-5p	dme-miR-972-3p	dme-miR-4916-3p	dme-miR-303-3p	dme-miR-4974-3p	dme-miR-2499-3p	dme-miR-2497-5p	dme-miR-4961-3p	dme-miR-9388-5p	dme-miR-2279-5p	dme-miR-1008-5p	dme-miR-33-3p	dme-miR-973-3p	dme-miR-2491-5p	dme-miR-210-5p	dme-miR-972-3p	dme-miR-2279-5p	dme-miR-1008-5p	dme-miR-7-3p	dme-miR-974-3p	dme-miR-3642-3p	dme-miR-33-3p	dme-miR-964-5p
FBtr0082950_FBgn0003862	59	dme-miR-3643-3p	dme-miR-2283-3p	dme-miR-968-3p	dme-miR-975-3p	dme-miR-2492-5p	dme-miR-4943-5p	dme-miR-9372-5p	dme-miR-33-5p	dme-miR-1013-3p	dme-miR-4953-3p	dme-miR-989-3p	dme-miR-989-3p	dme-miR-315-5p	dme-miR-957-5p	dme-miR-3643-5p	dme-miR-999-3p	dme-miR-9376-3p	dme-miR-9369-3p	dme-miR-283-5p	dme-miR-9373-3p	dme-miR-4954-3p	dme-miR-8-3p	dme-miR-4910-5p	dme-miR-2280-5p	dme-miR-2281-5p	dme-miR-10-5p	dme-miR-972-3p	dme-miR-4916-3p	dme-miR-303-3p	dme-miR-4974-3p	dme-miR-2499-3p	dme-miR-2497-5p	dme-miR-4961-3p	dme-miR-9388-5p	dme-miR-2279-5p	dme-miR-1008-5p	dme-miR-33-3p	dme-miR-973-3p	dme-miR-2491-5p	dme-miR-210-5p	dme-miR-972-3p	dme-miR-2279-5p	dme-miR-1008-5p	dme-miR-7-3p	dme-miR-974-3p	dme-miR-3642-3p	dme-miR-33-3p	dme-miR-964-5p
FBtr0082980_FBgn0004629	2	dme-miR-4953-3p	dme-miR-137-5p
FBtr0083237_FBgn0038395	2	dme-miR-305-5p	dme-miR-4943-5p
FBtr0084149_FBgn0038918	2	dme-miR-2499-3p	dme-miR-277-3p
FBtr0084150_FBgn0038919	4	dme-miR-987-5p	dme-miR-1012-3p	dme-miR-4974-3p	dme-miR-4943-5p
FBtr0084561_FBgn0002863	3	dme-miR-4953-3p	dme-miR-4-5p	dme-miR-4943-5p
FBtr0084914_FBgn0011668	2	dme-miR-988-5p	dme-miR-975-5p
FBtr0084915_FBgn0011669	4	dme-miR-1007-3p	dme-miR-1017-3p	dme-miR-4982-5p	dme-miR-985-3p
FBtr0085213_FBgn0039521	2	dme-miR-4916-3p	dme-miR-981-3p
FBtr0085260_FBgn0039568	4	dme-miR-4916-3p	dme-miR-7-3p	dme-miR-4943-5p	dme-miR-4953-3p
FBtr0085313_FBgn0039598	4	dme-miR-274-5p	dme-miR-9376-3p	dme-miR-969-3p	dme-miR-2497-5p
FBtr0085611_FBgn0000094	3	dme-miR-iab-8-3p	dme-miR-13b-1-5p	dme-miR-4943-5p
FBtr0085909_FBgn0032964	1	dme-miR-957-5p
FBtr0086216_FBgn0034512	3	dme-miR-4975-5p	dme-miR-315-3p	dme-miR-4943-5p
FBtr0086327_FBgn0034471	5	dme-miR-4977-5p	dme-miR-4984-3p	dme-miR-972-5p	dme-miR-289-5p	dme-miR-4953-3p
FBtr0086328_FBgn0043533	7	dme-miR-275-3p	dme-miR-306-5p	dme-miR-989-3p	dme-miR-1009-3p	dme-miR-2a-1-5p	dme-miR-976-5p	dme-bantam-5p
FBtr0086337_FBgn0043532	6	dme-miR-4916-3p	dme-miR-12-3p	dme-miR-959-5p	dme-miR-9388-3p	dme-miR-968-5p	dme-miR-976-5p
FBtr0086342_FBgn0034474	1	dme-miR-3645-3p
FBtr0086343_FBgn0034474	1	dme-miR-3645-3p
FBtr0086518_FBgn0034435	50	dme-miR-9379-3p	dme-miR-4956-5p	dme-miR-954-5p	dme-miR-1014-5p	dme-miR-989-3p	dme-miR-9384-3p	dme-miR-2493-3p	dme-miR-2496-5p	dme-miR-306-3p	dme-miR-1004-5p	dme-miR-315-5p	dme-miR-956-5p	dme-miR-2492-3p	dme-miR-967-3p	dme-miR-4985-3p	dme-miR-4948-3p	dme-miR-277-3p	dme-miR-4963-5p	dme-miR-315-3p	dme-miR-4967-5p	dme-miR-966-3p	dme-miR-9372-5p	dme-miR-988-5p	dme-miR-4966-5p	dme-miR-998-5p	dme-miR-967-3p	dme-miR-4953-3p	dme-miR-4911-3p	dme-miR-4977-5p	dme-miR-4984-3p	dme-miR-2490-5p	dme-miR-998-5p	dme-miR-4946-5p	dme-miR-4953-3p	dme-miR-971-3p	dme-miR-998-5p	dme-miR-9384-3p	dme-miR-2281-3p	dme-miR-137-5p	dme-miR-2496-5p	dme-miR-2493-3p	dme-miR-79-5p	dme-miR-4916-3p	dme-miR-2489-3p	dme-miR-1013-3p	dme-miR-971-3p	dme-miR-994-5p	dme-miR-2500-5p
FBtr0086593_FBgn0034417	8	dme-miR-2498-3p	dme-miR-980-5p	dme-miR-991-3p	dme-miR-277-3p	dme-miR-33-3p	dme-miR-2279-5p	dme-miR-1008-5p	dme-miR-4969-5p
FBtr0086594_FBgn0034417	8	dme-miR-2498-3p	dme-miR-980-5p	dme-miR-991-3p	dme-miR-277-3p	dme-miR-33-3p	dme-miR-2279-5p	dme-miR-1008-5p	dme-miR-4969-5p
FBtr0086933_FBgn0034229	1	dme-miR-4943-5p
FBtr0086934_FBgn0034229	1	dme-miR-4943-5p
FBtr0086935_FBgn0034229	1	dme-miR-4943-5p
FBtr0086937_FBgn0034229	1	dme-miR-4943-5p
FBtr0087021_FBgn0034154	3	dme-miR-184-5p	dme-miR-307b-3p	dme-miR-263b-5p
FBtr0087042_FBgn0034162	3	dme-miR-33-5p	dme-miR-277-3p	dme-miR-1000-5p
FBtr0087080_FBgn0015584	2	dme-miR-9379-3p	dme-miR-4943-5p
FBtr0087081_FBgn0034153	1	dme-miR-4943-5p
FBtr0087393_FBgn0034007	3	dme-miR-4916-3p	dme-miR-7-3p	dme-miR-4943-5p
FBtr0087394_FBgn0034007	3	dme-miR-4916-3p	dme-miR-7-3p	dme-miR-4943-5p
FBtr0087514_FBgn0033942	3	dme-miR-985-3p	dme-miR-1004-5p	dme-miR-4943-5p
FBtr0087649_FBgn0033868	10	dme-miR-283-5p	dme-miR-2283-5p	dme-miR-982-3p	dme-miR-4975-5p	dme-miR-2280-3p	dme-miR-315-5p	dme-miR-4948-3p	dme-miR-4953-3p	dme-miR-964-5p	dme-miR-966-3p
FBtr0087818_FBgn0050488	5	dme-miR-972-3p	dme-miR-2494-5p	dme-miR-280-5p	dme-miR-4943-5p	dme-miR-4953-3p
FBtr0088090_FBgn0086712	2	dme-miR-990-3p	dme-miR-3644-3p
FBtr0088198_FBgn0033572	7	dme-miR-997-5p	dme-miR-4915-5p	dme-miR-285-3p	dme-miR-995-3p	dme-miR-998-3p	dme-miR-4943-5p	dme-miR-4969-5p
FBtr0088476_FBgn0040093	8	dme-miR-929-3p	dme-miR-972-5p	dme-miR-289-5p	dme-miR-1007-3p	dme-miR-1017-3p	dme-miR-976-5p	dme-miR-4943-5p	dme-miR-964-3p
FBtr0100088_FBgn0054033	1	dme-miR-4943-5p
FBtr0100106_FBgn0054051	1	dme-miR-282-3p
FBtr0100129_FBgn0034417	8	dme-miR-2498-3p	dme-miR-980-5p	dme-miR-991-3p	dme-miR-277-3p	dme-miR-33-3p	dme-miR-2279-5p	dme-miR-1008-5p	dme-miR-4969-5p
FBtr0100277_FBgn0003862	10	dme-miR-3643-3p	dme-miR-2283-3p	dme-miR-968-3p	dme-miR-975-3p	dme-miR-2492-5p	dme-miR-4943-5p	dme-miR-9372-5p	dme-miR-33-5p	dme-miR-1013-3p	dme-miR-4953-3p
FBtr0110767_FBgn0051779	2	dme-miR-985-3p	dme-miR-4966-5p
FBtr0110771_FBgn0052203	2	dme-miR-976-3p	dme-miR-956-5p
FBtr0110781_FBgn0038067	2	dme-miR-9371-3p	dme-miR-2497-3p
FBtr0110871_FBgn0083966	1	dme-miR-991-5p
FBtr0112736_FBgn0085464	5	dme-miR-3645-3p	dme-miR-9382-5p	dme-miR-277-3p	dme-miR-987-5p	dme-miR-4943-5p
FBtr0300226_FBgn0050395	5	dme-miR-1016-5p	dme-miR-1013-3p	dme-miR-315-5p	dme-miR-9375-3p	dme-miR-13a-5p
FBtr0300354_FBgn0031617	3	dme-miR-4977-5p	dme-miR-4984-3p	dme-miR-957-5p
FBtr0300407_FBgn0054034	11	dme-miR-4985-5p	dme-miR-9385-3p	dme-miR-998-5p	dme-miR-2491-5p	dme-miR-4943-5p	dme-miR-125-3p	dme-let-7-3p	dme-miR-4979-5p	dme-miR-274-5p	dme-miR-4943-5p	dme-miR-4943-5p
FBtr0300805_FBgn0043825	5	dme-miR-2497-5p	dme-miR-972-3p	dme-miR-2489-3p	dme-miR-315-5p	dme-miR-137-3p
FBtr0301706_FBgn0040092	1	dme-miR-4943-5p
FBtr0302155_FBgn0054002	7	dme-miR-iab-8-3p	dme-miR-4946-5p	dme-miR-4943-5p	dme-miR-4943-5p	dme-miR-4953-3p	dme-miR-2281-3p	dme-miR-2281-5p
FBtr0303458_FBgn0043532	6	dme-miR-4916-3p	dme-miR-12-3p	dme-miR-959-5p	dme-miR-9388-3p	dme-miR-968-5p	dme-miR-976-5p
FBtr0303841_FBgn0038069	1	dme-miR-4979-5p
FBtr0304045_FBgn0054051	1	dme-miR-282-3p
FBtr0304055_FBgn0034435	9	dme-miR-9379-3p	dme-miR-4956-5p	dme-miR-954-5p	dme-miR-1014-5p	dme-miR-989-3p	dme-miR-9384-3p	dme-miR-2493-3p	dme-miR-2496-5p	dme-miR-306-3p
FBtr0304565_FBgn0051515	3	dme-miR-11-5p	dme-miR-4910-5p	dme-miR-1-5p
FBtr0305553_FBgn0026141	13	dme-miR-9c-5p	dme-miR-9b-5p	dme-miR-9a-5p	dme-miR-956-5p	dme-miR-5-5p	dme-miR-3643-5p	dme-miR-3641-5p	dme-miR-2499-5p	dme-miR-2493-3p	dme-miR-2496-5p	dme-miR-283-3p	dme-miR-4943-5p	dme-miR-315-5p
FBtr0305673_FBgn0051779	11	dme-miR-985-3p	dme-miR-4966-5p	dme-miR-2490-3p	dme-miR-975-3p	dme-miR-2494-5p	dme-miR-4979-3p	dme-miR-305-3p	dme-miR-2498-3p	dme-miR-11-5p	dme-miR-9379-5p	dme-miR-9369-3p
FBtr0306584_FBgn0050488	5	dme-miR-972-3p	dme-miR-2494-5p	dme-miR-280-5p	dme-miR-4943-5p	dme-miR-4953-3p
FBtr0308243_FBgn0022770	39	dme-miR-978-3p	dme-miR-314-5p	dme-miR-1005-3p	dme-miR-284-5p	dme-miR-4982-3p	dme-miR-2495-5p	dme-miR-974-5p	dme-miR-2490-5p	dme-miR-4941-3p	dme-miR-4956-5p	dme-miR-4908-3p	dme-miR-980-3p	dme-miR-4968-5p	dme-miR-4957-3p	dme-miR-1008-3p	dme-miR-263b-5p	dme-miR-9373-3p	dme-miR-375-3p	dme-miR-92b-3p	dme-miR-313-3p	dme-miR-311-3p	dme-miR-312-3p	dme-miR-310-3p	dme-miR-92a-3p	dme-miR-9388-5p	dme-miR-9369-3p	dme-miR-9369-3p	dme-miR-2491-3p	dme-miR-9385-5p	dme-miR-9381-3p	dme-miR-968-5p	dme-miR-4955-5p	dme-miR-973-5p	dme-miR-973-5p	dme-miR-2491-3p	dme-let-7-3p	dme-miR-4974-3p	dme-miR-7-3p	dme-miR-972-3p
FBtr0329947_FBgn0053126	6	dme-miR-285-3p	dme-miR-995-3p	dme-miR-998-3p	dme-miR-2491-3p	dme-miR-4943-5p	dme-bantam-5p
FBtr0331816_FBgn0036970	8	dme-miR-4944-5p	dme-miR-125-3p	dme-miR-2491-3p	dme-miR-4979-5p	dme-miR-1000-5p	dme-miR-137-3p	dme-miR-4953-3p	dme-miR-4943-5p
FBtr0332030_FBgn0069354	3	dme-miR-7-3p	dme-miR-3644-3p	dme-miR-2283-5p
FBtr0332255_FBgn0033868	7	dme-miR-283-5p	dme-miR-2283-5p	dme-miR-982-3p	dme-miR-4975-5p	dme-miR-2280-3p	dme-miR-315-5p	dme-miR-4948-3p
FBtr0332651_FBgn0036837	32	dme-miR-4963-5p	dme-let-7-3p	dme-miR-2279-5p	dme-miR-1008-5p	dme-miR-7-3p	dme-miR-4945-5p	dme-miR-9c-3p	dme-miR-4-3p	dme-miR-981-3p	dme-miR-4943-5p	dme-miR-1004-5p	dme-miR-316-5p	dme-miR-979-3p	dme-miR-33-5p	dme-miR-125-3p	dme-miR-4968-3p	dme-miR-9c-3p	dme-miR-4972-3p	dme-miR-4946-5p	dme-miR-4961-3p	dme-miR-972-5p	dme-miR-289-5p	dme-miR-2279-5p	dme-miR-1008-5p	dme-miR-137-3p	dme-miR-2283-5p	dme-miR-9371-5p	dme-miR-4943-5p	dme-miR-988-5p	dme-miR-972-5p	dme-miR-289-5p	dme-miR-2283-5p
FBtr0332995_FBgn0033167	16	dme-miR-955-3p	dme-miR-1014-3p	dme-miR-2501-3p	dme-miR-4943-5p	dme-miR-4943-5p	dme-miR-4953-3p	dme-miR-276b-3p	dme-miR-276a-3p	dme-miR-4953-3p	dme-miR-274-3p	dme-miR-961-3p	dme-miR-961-5p	dme-miR-4977-5p	dme-miR-2279-5p	dme-miR-1008-5p	dme-miR-7-3p
FBtr0333174_FBgn0004181	17	dme-miR-964-3p	dme-miR-985-3p	dme-miR-4966-5p	dme-miR-4943-5p	dme-miR-985-3p	dme-miR-982-5p	dme-miR-9c-3p	dme-miR-966-5p	dme-miR-4974-3p	dme-miR-4961-3p	dme-miR-972-5p	dme-miR-289-5p	dme-miR-2283-5p	dme-miR-959-5p	dme-miR-4910-5p	dme-miR-4974-3p	dme-miR-316-5p
FBtr0333383_FBgn0000592	9	dme-miR-288-3p	dme-miR-315-5p	dme-miR-309-5p	dme-miR-2283-5p	dme-miR-2491-3p	dme-miR-4984-3p	dme-miR-3642-3p	dme-miR-965-5p	dme-miR-1001-5p
FBtr0333421_FBgn0051704	10	dme-miR-4953-3p	dme-miR-9369-3p	dme-miR-79-5p	dme-miR-957-5p	dme-miR-976-3p	dme-miR-955-3p	dme-miR-2279-5p	dme-miR-1008-5p	dme-miR-7-3p	dme-miR-4943-5p
FBtr0334114_FBgn0004414	8	dme-miR-2496-5p	dme-miR-1004-3p	dme-miR-1003-3p	dme-miR-7-3p	dme-miR-277-5p	dme-miR-33-3p	dme-miR-957-5p	dme-miR-1016-5p
FBtr0334760_FBgn0043539	14	dme-miR-957-5p	dme-miR-1014-5p	dme-miR-305-3p	dme-miR-9373-5p	dme-miR-991-3p	dme-miR-10-3p	dme-miR-1006-3p	dme-miR-3641-3p	dme-miR-4949-3p	dme-miR-4943-5p	dme-miR-3643-5p	dme-miR-4980-3p	dme-miR-276b-5p	dme-miR-276a-5p
FBtr0336487_FBgn0038395	2	dme-miR-305-5p	dme-miR-4943-5p
FBtr0336789_FBgn0039597	11	dme-miR-2279-5p	dme-miR-1008-5p	dme-miR-971-3p	dme-miR-4949-3p	dme-miR-4979-5p	dme-miR-4954-5p	dme-miR-994-5p	dme-miR-2500-5p	dme-miR-33-3p	dme-miR-955-3p	dme-miR-980-5p
FBtr0339130_FBgn0043825	11	dme-miR-2497-5p	dme-miR-972-3p	dme-miR-2489-3p	dme-miR-315-5p	dme-miR-137-3p	dme-miR-1009-3p	dme-miR-13a-5p	dme-miR-986-3p	dme-miR-983-3p	dme-miR-4910-5p	dme-miR-4984-3p
FBtr0339163_FBgn0011670	4	dme-miR-4961-5p	dme-miR-4983-3p	dme-miR-4974-3p	dme-miR-4-5p
FBtr0339474_FBgn0033572	35	dme-miR-276b-3p	dme-miR-276a-3p	dme-miR-2535b-3p	dme-miR-4960-3p	dme-miR-1010-5p	dme-miR-1014-5p	dme-miR-1002-3p	dme-miR-31a-5p	dme-miR-31b-5p	dme-miR-4940-5p	dme-miR-1014-3p	dme-bantam-3p	dme-miR-7-5p	dme-miR-955-3p	dme-miR-986-3p	dme-miR-2499-3p	dme-miR-956-3p	dme-miR-8-3p	dme-miR-999-5p	dme-miR-4915-5p	dme-miR-4969-3p	dme-miR-2495-3p	dme-miR-4965-3p	dme-miR-4949-5p	dme-miR-317-3p	dme-miR-4943-3p	dme-miR-282-3p	dme-miR-4952-5p	dme-miR-997-5p	dme-miR-4915-5p	dme-miR-285-3p	dme-miR-995-3p	dme-miR-998-3p	dme-miR-4943-5p	dme-miR-4969-5p
FBtr0339567_FBgn0028986	3	dme-miR-1013-3p	dme-miR-2280-3p	dme-miR-955-3p
FBtr0339891_FBgn0037039	9	dme-miR-7-3p	dme-miR-4911-3p	dme-miR-982-3p	dme-miR-3643-3p	dme-miR-305-3p	dme-miR-4973-3p	dme-miR-4968-3p	dme-miR-274-3p	dme-miR-961-3p
FBtr0340368_FBgn0030932	6	dme-miR-4974-3p	dme-miR-7-3p	dme-miR-8-3p	dme-miR-975-5p	dme-miR-283-3p	dme-miR-4943-5p
FBtr0340457_FBgn0034417	8	dme-miR-2498-3p	dme-miR-980-5p	dme-miR-991-3p	dme-miR-277-3p	dme-miR-33-3p	dme-miR-2279-5p	dme-miR-1008-5p	dme-miR-4969-5p
FBtr0340458_FBgn0034417	8	dme-miR-2498-3p	dme-miR-980-5p	dme-miR-991-3p	dme-miR-277-3p	dme-miR-33-3p	dme-miR-2279-5p	dme-miR-1008-5p	dme-miR-4969-5p
FBtr0340459_FBgn0034417	8	dme-miR-2498-3p	dme-miR-980-5p	dme-miR-991-3p	dme-miR-277-3p	dme-miR-33-3p	dme-miR-2279-5p	dme-miR-1008-5p	dme-miR-4969-5p
FBtr0340581_FBgn0011559	7	dme-miR-999-3p	dme-miR-1016-5p	dme-miR-963-3p	dme-miR-315-5p	dme-miR-4911-3p	dme-miR-4943-5p	dme-miR-9369-3p
FBtr0340600_FBgn0034471	5	dme-miR-4977-5p	dme-miR-4984-3p	dme-miR-972-5p	dme-miR-289-5p	dme-miR-4953-3p
FBtr0340616_FBgn0030828	3	dme-miR-137-3p	dme-miR-252-3p	dme-miR-4943-5p
FBtr0342615_FBgn0031746	10	dme-miR-306-3p	dme-miR-210-5p	dme-miR-210-5p	dme-miR-210-5p	dme-miR-976-3p	dme-miR-279-5p	dme-miR-988-3p	dme-miR-2496-5p	dme-miR-277-3p	dme-miR-4982-5p
FBtr0342618_FBgn0002856	4	dme-miR-9372-5p	dme-miR-964-3p	dme-miR-iab-8-3p	dme-miR-9369-3p
FBtr0343844_FBgn0053126	8	dme-miR-285-3p	dme-miR-995-3p	dme-miR-998-3p	dme-miR-2491-3p	dme-miR-4943-5p	dme-bantam-5p	dme-miR-2500-3p	dme-miR-960-3p
FBtr0343848_FBgn0032843	2	dme-miR-4913-3p	dme-let-7-3p
FBtr0344882_FBgn0034638	22	dme-miR-1016-5p	dme-miR-4980-3p	dme-miR-4950-3p	dme-miR-983-3p	dme-miR-3644-3p	dme-miR-986-5p	dme-miR-307b-5p	dme-miR-303-3p	dme-miR-957-5p	dme-miR-307a-3p	dme-miR-4979-3p	dme-miR-7-3p	dme-miR-9369-3p	dme-miR-972-3p	dme-miR-2490-3p	dme-miR-1012-5p	dme-miR-972-5p	dme-miR-289-5p	dme-miR-3645-3p	dme-miR-972-5p	dme-miR-289-5p	dme-miR-2283-5p
FBtr0345493_FBgn0034153	3	dme-miR-4943-5p	dme-miR-277-3p	dme-miR-4980-3p
FBtr0345494_FBgn0034152	5	dme-miR-263b-3p	dme-miR-190-5p	dme-miR-190-5p	dme-miR-4910-5p	dme-miR-8-3p
FBtr0345504_FBgn0034753	17	dme-miR-975-5p	dme-miR-277-3p	dme-miR-4969-5p	dme-miR-4983-5p	dme-miR-4975-5p	dme-miR-4918-5p	dme-miR-4943-5p	dme-miR-4984-3p	dme-miR-9377-5p	dme-miR-4965-3p	dme-miR-989-5p	dme-miR-124-3p	dme-miR-978-5p	dme-miR-4967-3p	dme-miR-2491-3p	dme-miR-9384-3p	dme-miR-9372-3p
FBtr0345580_FBgn0011694	16	dme-miR-2499-3p	dme-miR-980-3p	dme-miR-4968-5p	dme-miR-4957-3p	dme-miR-927-3p	dme-miR-972-5p	dme-miR-289-5p	dme-miR-2279-5p	dme-miR-1008-5p	dme-miR-2489-3p	dme-miR-2497-3p	dme-miR-927-3p	dme-miR-4911-3p	dme-miR-4977-5p	dme-miR-1000-5p	dme-miR-316-5p
FBtr0345637_FBgn0051872	6	dme-miR-1013-3p	dme-miR-4943-5p	dme-miR-4910-5p	dme-miR-972-5p	dme-miR-289-5p	dme-miR-2283-5p
FBtr0345683_FBgn0032853	3	dme-miR-314-5p	dme-miR-974-3p	dme-miR-4943-5p
FBtr0345933_FBgn0034512	18	dme-miR-4975-5p	dme-miR-315-3p	dme-miR-4943-5p	dme-miR-2280-5p	dme-miR-9388-5p	dme-miR-190-5p	dme-miR-976-3p	dme-miR-305-5p	dme-miR-9373-5p	dme-miR-929-5p	dme-miR-3643-5p	dme-miR-960-3p	dme-miR-980-3p	dme-miR-4968-5p	dme-miR-2497-5p	dme-miR-2489-3p	dme-miR-993-3p	dme-miR-2489-5p
FBtr0346141_FBgn0000094	6	dme-miR-iab-8-3p	dme-miR-13b-1-5p	dme-miR-4943-5p	dme-miR-980-5p	dme-miR-1013-3p	dme-miR-9388-5p
FBtr0346805_FBgn0015585	3	dme-miR-972-5p	dme-miR-289-5p	dme-miR-280-5p
FBtr0347558_FBgn0038395	2	dme-miR-305-5p	dme-miR-4943-5p
[truncated: 11 more columns]

## Sheet: Table S1b
miRNA	#transcripts	transcript identity
dme-miR-4943-5p	80	FBtr0078172_FBgn0036970	FBtr0331816_FBgn0036970	FBtr0079156_FBgn0002856	FBtr0079157_FBgn0002856	FBtr0080099_FBgn0051872	FBtr0345637_FBgn0051872	FBtr0333421_FBgn0051704	FBtr0081054_FBgn0011559	FBtr0340581_FBgn0011559	FBtr0345683_FBgn0032853	FBtr0081383_FBgn0051680	FBtr0082357_FBgn0037889	FBtr0083237_FBgn0038395	FBtr0347558_FBgn0038395	FBtr0336487_FBgn0038395	FBtr0084150_FBgn0038919	FBtr0084561_FBgn0002863	FBtr0085260_FBgn0039568	FBtr0086216_FBgn0034512	FBtr0345933_FBgn0034512	FBtr0086933_FBgn0034229	FBtr0086934_FBgn0034229	FBtr0086935_FBgn0034229	FBtr0086937_FBgn0034229	FBtr0087080_FBgn0015584	FBtr0087081_FBgn0034153	FBtr0345493_FBgn0034153	FBtr0087393_FBgn0034007	FBtr0087394_FBgn0034007	FBtr0087514_FBgn0033942	FBtr0087818_FBgn0050488	FBtr0306584_FBgn0050488	FBtr0088198_FBgn0033572	FBtr0339474_FBgn0033572	FBtr0301706_FBgn0040092	FBtr0088476_FBgn0040093	FBtr0332995_FBgn0033167	FBtr0332995_FBgn0033167	FBtr0082950_FBgn0003862	FBtr0082949_FBgn0003862	FBtr0082947_FBgn0003862	FBtr0082948_FBgn0003862	FBtr0100277_FBgn0003862	FBtr0085611_FBgn0000094	FBtr0346141_FBgn0000094	FBtr0302155_FBgn0054002	FBtr0302155_FBgn0054002	FBtr0100088_FBgn0054033
dme-miR-1008-5p	29	FBtr0333421_FBgn0051704	FBtr0336789_FBgn0039597	FBtr0332995_FBgn0033167	FBtr0082950_FBgn0003862	FBtr0082950_FBgn0003862	FBtr0082949_FBgn0003862	FBtr0082949_FBgn0003862	FBtr0082947_FBgn0003862	FBtr0082947_FBgn0003862	FBtr0082948_FBgn0003862	FBtr0082948_FBgn0003862	FBtr0086594_FBgn0034417	FBtr0086593_FBgn0034417	FBtr0100129_FBgn0034417	FBtr0340457_FBgn0034417	FBtr0340458_FBgn0034417	FBtr0340459_FBgn0034417	FBtr0072455_FBgn0011694	FBtr0345580_FBgn0011694	FBtr0075042_FBgn0036837	FBtr0075042_FBgn0036837	FBtr0075043_FBgn0036837	FBtr0075043_FBgn0036837	FBtr0075044_FBgn0036837	FBtr0075044_FBgn0036837	FBtr0075045_FBgn0036837	FBtr0075045_FBgn0036837	FBtr0332651_FBgn0036837	FBtr0332651_FBgn0036837
dme-miR-2279-5p	29	FBtr0333421_FBgn0051704	FBtr0336789_FBgn0039597	FBtr0332995_FBgn0033167	FBtr0082950_FBgn0003862	FBtr0082950_FBgn0003862	FBtr0082949_FBgn0003862	FBtr0082949_FBgn0003862	FBtr0082947_FBgn0003862	FBtr0082947_FBgn0003862	FBtr0082948_FBgn0003862	FBtr0082948_FBgn0003862	FBtr0086594_FBgn0034417	FBtr0086593_FBgn0034417	FBtr0100129_FBgn0034417	FBtr0340457_FBgn0034417	FBtr0340458_FBgn0034417	FBtr0340459_FBgn0034417	FBtr0072455_FBgn0011694	FBtr0345580_FBgn0011694	FBtr0075042_FBgn0036837	FBtr0075042_FBgn0036837	FBtr0075043_FBgn0036837	FBtr0075043_FBgn0036837	FBtr0075044_FBgn0036837	FBtr0075044_FBgn0036837	FBtr0075045_FBgn0036837	FBtr0075045_FBgn0036837	FBtr0332651_FBgn0036837	FBtr0332651_FBgn0036837
dme-miR-4953-3p	28	FBtr0078172_FBgn0036970	FBtr0331816_FBgn0036970	FBtr0079470_FBgn0083141	FBtr0079716_FBgn0015583	FBtr0080273_FBgn0051704	FBtr0333421_FBgn0051704	FBtr0081308_FBgn0032834	FBtr0082888_FBgn0038198	FBtr0082889_FBgn0038198	FBtr0082980_FBgn0004629	FBtr0084561_FBgn0002863	FBtr0085260_FBgn0039568	FBtr0086327_FBgn0034471	FBtr0340600_FBgn0034471	FBtr0086518_FBgn0034435	FBtr0086518_FBgn0034435	FBtr0087649_FBgn0033868	FBtr0087818_FBgn0050488	FBtr0306584_FBgn0050488	FBtr0332995_FBgn0033167	FBtr0332995_FBgn0033167	FBtr0082950_FBgn0003862	FBtr0082949_FBgn0003862	FBtr0082947_FBgn0003862	FBtr0082948_FBgn0003862	FBtr0100277_FBgn0003862	FBtr0302155_FBgn0054002	FBtr0071990_FBgn0052833
dme-miR-7-3p	28	FBtr0339891_FBgn0037039	FBtr0334114_FBgn0004414	FBtr0080184_FBgn0069354	FBtr0332030_FBgn0069354	FBtr0333421_FBgn0051704	FBtr0085260_FBgn0039568	FBtr0071690_FBgn0034638	FBtr0071691_FBgn0034638	FBtr0344882_FBgn0034638	FBtr0087393_FBgn0034007	FBtr0087394_FBgn0034007	FBtr0332995_FBgn0033167	FBtr0077335_FBgn0022770	FBtr0077336_FBgn0022770	FBtr0308243_FBgn0022770	FBtr0082950_FBgn0003862	FBtr0082949_FBgn0003862	FBtr0082947_FBgn0003862	FBtr0082948_FBgn0003862	FBtr0072943_FBgn0020509	FBtr0073139_FBgn0035455	FBtr0074622_FBgn0030932	FBtr0340368_FBgn0030932	FBtr0075042_FBgn0036837	FBtr0075043_FBgn0036837	FBtr0075044_FBgn0036837	FBtr0075045_FBgn0036837	FBtr0332651_FBgn0036837
dme-miR-9369-3p	27	FBtr0079156_FBgn0002856	FBtr0079157_FBgn0002856	FBtr0342618_FBgn0002856	FBtr0080273_FBgn0051704	FBtr0333421_FBgn0051704	FBtr0340581_FBgn0011559	FBtr0081308_FBgn0032834	FBtr0082613_FBgn0038014	FBtr0071690_FBgn0034638	FBtr0071691_FBgn0034638	FBtr0344882_FBgn0034638	FBtr0077335_FBgn0022770	FBtr0077335_FBgn0022770	FBtr0077336_FBgn0022770	FBtr0077336_FBgn0022770	FBtr0308243_FBgn0022770	FBtr0308243_FBgn0022770	FBtr0082950_FBgn0003862	FBtr0082950_FBgn0003862	FBtr0082949_FBgn0003862	FBtr0082949_FBgn0003862	FBtr0082947_FBgn0003862	FBtr0082947_FBgn0003862	FBtr0082948_FBgn0003862	FBtr0082948_FBgn0003862	FBtr0073182_FBgn0015585	FBtr0305673_FBgn0051779
dme-miR-289-5p	26	FBtr0345637_FBgn0051872	FBtr0086327_FBgn0034471	FBtr0340600_FBgn0034471	FBtr0071690_FBgn0034638	FBtr0071690_FBgn0034638	FBtr0071691_FBgn0034638	FBtr0071691_FBgn0034638	FBtr0344882_FBgn0034638	FBtr0344882_FBgn0034638	FBtr0088476_FBgn0040093	FBtr0333174_FBgn0004181	FBtr0072455_FBgn0011694	FBtr0345580_FBgn0011694	FBtr0073182_FBgn0015585	FBtr0346805_FBgn0015585	FBtr0075042_FBgn0036837	FBtr0075042_FBgn0036837	FBtr0075043_FBgn0036837	FBtr0075043_FBgn0036837	FBtr0075044_FBgn0036837	FBtr0075044_FBgn0036837	FBtr0075045_FBgn0036837	FBtr0075045_FBgn0036837	FBtr0332651_FBgn0036837	FBtr0332651_FBgn0036837	FBtr0075836_FBgn0003034
dme-miR-972-5p	26	FBtr0345637_FBgn0051872	FBtr0086327_FBgn0034471	FBtr0340600_FBgn0034471	FBtr0071690_FBgn0034638	FBtr0071690_FBgn0034638	FBtr0071691_FBgn0034638	FBtr0071691_FBgn0034638	FBtr0344882_FBgn0034638	FBtr0344882_FBgn0034638	FBtr0088476_FBgn0040093	FBtr0333174_FBgn0004181	FBtr0072455_FBgn0011694	FBtr0345580_FBgn0011694	FBtr0073182_FBgn0015585	FBtr0346805_FBgn0015585	FBtr0075042_FBgn0036837	FBtr0075042_FBgn0036837	FBtr0075043_FBgn0036837	FBtr0075043_FBgn0036837	FBtr0075044_FBgn0036837	FBtr0075044_FBgn0036837	FBtr0075045_FBgn0036837	FBtr0075045_FBgn0036837	FBtr0332651_FBgn0036837	FBtr0332651_FBgn0036837	FBtr0075836_FBgn0003034
dme-miR-2283-5p	25	FBtr0079157_FBgn0002856	FBtr0345637_FBgn0051872	FBtr0080184_FBgn0069354	FBtr0332030_FBgn0069354	FBtr0071690_FBgn0034638	FBtr0071691_FBgn0034638	FBtr0344882_FBgn0034638	FBtr0087649_FBgn0033868	FBtr0332255_FBgn0033868	FBtr0082950_FBgn0003862	FBtr0082949_FBgn0003862	FBtr0082947_FBgn0003862	FBtr0082948_FBgn0003862	FBtr0333174_FBgn0004181	FBtr0075042_FBgn0036837	FBtr0075042_FBgn0036837	FBtr0075043_FBgn0036837	FBtr0075043_FBgn0036837	FBtr0075044_FBgn0036837	FBtr0075044_FBgn0036837	FBtr0075045_FBgn0036837	FBtr0075045_FBgn0036837	FBtr0332651_FBgn0036837	FBtr0332651_FBgn0036837	FBtr0333383_FBgn0000592
dme-miR-972-3p	22	FBtr0339130_FBgn0043825	FBtr0300805_FBgn0043825	FBtr0071690_FBgn0034638	FBtr0071691_FBgn0034638	FBtr0344882_FBgn0034638	FBtr0087818_FBgn0050488	FBtr0306584_FBgn0050488	FBtr0077335_FBgn0022770	FBtr0077336_FBgn0022770	FBtr0308243_FBgn0022770	FBtr0082950_FBgn0003862	FBtr0082950_FBgn0003862	FBtr0082950_FBgn0003862	FBtr0082949_FBgn0003862	FBtr0082949_FBgn0003862	FBtr0082949_FBgn0003862	FBtr0082947_FBgn0003862	FBtr0082947_FBgn0003862	FBtr0082947_FBgn0003862	FBtr0082948_FBgn0003862	FBtr0082948_FBgn0003862	FBtr0082948_FBgn0003862
dme-miR-4974-3p	20	FBtr0084150_FBgn0038919	FBtr0339163_FBgn0011670	FBtr0071249_FBgn0041629	FBtr0077335_FBgn0022770	FBtr0077336_FBgn0022770	FBtr0308243_FBgn0022770	FBtr0082950_FBgn0003862	FBtr0082950_FBgn0003862	FBtr0082949_FBgn0003862	FBtr0082949_FBgn0003862	FBtr0082947_FBgn0003862	FBtr0082947_FBgn0003862	FBtr0082948_FBgn0003862	FBtr0082948_FBgn0003862	FBtr0333174_FBgn0004181	FBtr0333174_FBgn0004181	FBtr0073577_FBgn0030362	FBtr0074622_FBgn0030932	FBtr0340368_FBgn0030932	FBtr0075171_FBgn0052190
dme-miR-315-5p	19	FBtr0339130_FBgn0043825	FBtr0300805_FBgn0043825	FBtr0081054_FBgn0011559	FBtr0340581_FBgn0011559	FBtr0081383_FBgn0051680	FBtr0081711_FBgn0037433	FBtr0086518_FBgn0034435	FBtr0071691_FBgn0034638	FBtr0300226_FBgn0050395	FBtr0087649_FBgn0033868	FBtr0332255_FBgn0033868	FBtr0082950_FBgn0003862	FBtr0082949_FBgn0003862	FBtr0082947_FBgn0003862	FBtr0082948_FBgn0003862	FBtr0333383_FBgn0000592	FBtr0077924_FBgn0026141	FBtr0077925_FBgn0026141	FBtr0305553_FBgn0026141
dme-miR-33-3p	17	FBtr0334114_FBgn0004414	FBtr0079624_FBgn0028987	FBtr0336789_FBgn0039597	FBtr0082950_FBgn0003862	FBtr0082950_FBgn0003862	FBtr0082949_FBgn0003862	FBtr0082949_FBgn0003862	FBtr0082947_FBgn0003862	FBtr0082947_FBgn0003862	FBtr0082948_FBgn0003862	FBtr0082948_FBgn0003862	FBtr0086594_FBgn0034417	FBtr0086593_FBgn0034417	FBtr0100129_FBgn0034417	FBtr0340457_FBgn0034417	FBtr0340458_FBgn0034417	FBtr0340459_FBgn0034417
dme-miR-277-3p	16	FBtr0079143_FBgn0031746	FBtr0342615_FBgn0031746	FBtr0084149_FBgn0038918	FBtr0086518_FBgn0034435	FBtr0087042_FBgn0034162	FBtr0345493_FBgn0034153	FBtr0086594_FBgn0034417	FBtr0086593_FBgn0034417	FBtr0100129_FBgn0034417	FBtr0340457_FBgn0034417	FBtr0340458_FBgn0034417	FBtr0340459_FBgn0034417	FBtr0112736_FBgn0085464	FBtr0071933_FBgn0034753	FBtr0345504_FBgn0034753	FBtr0075171_FBgn0052190
dme-miR-957-5p	14	FBtr0334114_FBgn0004414	FBtr0333421_FBgn0051704	FBtr0081308_FBgn0032834	FBtr0085909_FBgn0032964	FBtr0071690_FBgn0034638	FBtr0071691_FBgn0034638	FBtr0344882_FBgn0034638	FBtr0082950_FBgn0003862	FBtr0082949_FBgn0003862	FBtr0082947_FBgn0003862	FBtr0082948_FBgn0003862	FBtr0072943_FBgn0020509	FBtr0300354_FBgn0031617	FBtr0334760_FBgn0043539
dme-miR-1013-3p	13	FBtr0080099_FBgn0051872	FBtr0345637_FBgn0051872	FBtr0081450_FBgn0028986	FBtr0339567_FBgn0028986	FBtr0086518_FBgn0034435	FBtr0300226_FBgn0050395	FBtr0082950_FBgn0003862	FBtr0082949_FBgn0003862	FBtr0082947_FBgn0003862	FBtr0082948_FBgn0003862	FBtr0100277_FBgn0003862	FBtr0346141_FBgn0000094	FBtr0076256_FBgn0036091
dme-miR-2491-3p	13	FBtr0078172_FBgn0036970	FBtr0331816_FBgn0036970	FBtr0077335_FBgn0022770	FBtr0077335_FBgn0022770	FBtr0077336_FBgn0022770	FBtr0077336_FBgn0022770	FBtr0308243_FBgn0022770	FBtr0308243_FBgn0022770	FBtr0345504_FBgn0034753	FBtr0333383_FBgn0000592	FBtr0077942_FBgn0053126	FBtr0329947_FBgn0053126	FBtr0343844_FBgn0053126
dme-miR-4969-5p	13	FBtr0079156_FBgn0002856	FBtr0079157_FBgn0002856	FBtr0088198_FBgn0033572	FBtr0339474_FBgn0033572	FBtr0079816_FBgn0040097	FBtr0086594_FBgn0034417	FBtr0086593_FBgn0034417	FBtr0100129_FBgn0034417	FBtr0340457_FBgn0034417	FBtr0340458_FBgn0034417	FBtr0340459_FBgn0034417	FBtr0071933_FBgn0034753	FBtr0345504_FBgn0034753
dme-miR-9c-3p	13	FBtr0079157_FBgn0002856	FBtr0333174_FBgn0004181	FBtr0073182_FBgn0015585	FBtr0075042_FBgn0036837	FBtr0075042_FBgn0036837	FBtr0075043_FBgn0036837	FBtr0075043_FBgn0036837	FBtr0075044_FBgn0036837	FBtr0075044_FBgn0036837	FBtr0075045_FBgn0036837	FBtr0075045_FBgn0036837	FBtr0332651_FBgn0036837	FBtr0332651_FBgn0036837
dme-miR-4910-5p	12	FBtr0345637_FBgn0051872	FBtr0339130_FBgn0043825	FBtr0082888_FBgn0038198	FBtr0082889_FBgn0038198	FBtr0304565_FBgn0051515	FBtr0345494_FBgn0034152	FBtr0082950_FBgn0003862	FBtr0082949_FBgn0003862	FBtr0082947_FBgn0003862	FBtr0082948_FBgn0003862	FBtr0333174_FBgn0004181	FBtr0076193_FBgn0036110
dme-miR-4916-3p	12	FBtr0081711_FBgn0037433	FBtr0085213_FBgn0039521	FBtr0085260_FBgn0039568	FBtr0086337_FBgn0043532	FBtr0303458_FBgn0043532	FBtr0086518_FBgn0034435	FBtr0087393_FBgn0034007	FBtr0087394_FBgn0034007	FBtr0082950_FBgn0003862	FBtr0082949_FBgn0003862	FBtr0082947_FBgn0003862	FBtr0082948_FBgn0003862
dme-miR-137-3p	11	FBtr0078172_FBgn0036970	FBtr0331816_FBgn0036970	FBtr0339130_FBgn0043825	FBtr0300805_FBgn0043825	FBtr0074393_FBgn0030828	FBtr0340616_FBgn0030828	FBtr0075042_FBgn0036837	FBtr0075043_FBgn0036837	FBtr0075044_FBgn0036837	FBtr0075045_FBgn0036837	FBtr0332651_FBgn0036837
dme-miR-33-5p	11	FBtr0087042_FBgn0034162	FBtr0082950_FBgn0003862	FBtr0082949_FBgn0003862	FBtr0082947_FBgn0003862	FBtr0082948_FBgn0003862	FBtr0100277_FBgn0003862	FBtr0075042_FBgn0036837	FBtr0075043_FBgn0036837	FBtr0075044_FBgn0036837	FBtr0075045_FBgn0036837	FBtr0332651_FBgn0036837
dme-miR-9372-5p	11	FBtr0079156_FBgn0002856	FBtr0079157_FBgn0002856	FBtr0342618_FBgn0002856	FBtr0079829_FBgn0032122	FBtr0082357_FBgn0037889	FBtr0086518_FBgn0034435	FBtr0082950_FBgn0003862	FBtr0082949_FBgn0003862	FBtr0082947_FBgn0003862	FBtr0082948_FBgn0003862	FBtr0100277_FBgn0003862
dme-miR-989-3p	11	FBtr0086328_FBgn0043533	FBtr0086518_FBgn0034435	FBtr0304055_FBgn0034435	FBtr0082950_FBgn0003862	FBtr0082950_FBgn0003862	FBtr0082949_FBgn0003862	FBtr0082949_FBgn0003862	FBtr0082947_FBgn0003862	FBtr0082947_FBgn0003862	FBtr0082948_FBgn0003862	FBtr0082948_FBgn0003862
dme-let-7-3p	10	FBtr0343848_FBgn0032843	FBtr0077335_FBgn0022770	FBtr0077336_FBgn0022770	FBtr0308243_FBgn0022770	FBtr0300407_FBgn0054034	FBtr0075042_FBgn0036837	FBtr0075043_FBgn0036837	FBtr0075044_FBgn0036837	FBtr0075045_FBgn0036837	FBtr0332651_FBgn0036837
dme-miR-1016-5p	10	FBtr0334114_FBgn0004414	FBtr0079624_FBgn0028987	FBtr0081054_FBgn0011559	FBtr0340581_FBgn0011559	FBtr0071690_FBgn0034638	FBtr0071691_FBgn0034638	FBtr0344882_FBgn0034638	FBtr0300226_FBgn0050395	FBtr0073577_FBgn0030362	FBtr0075171_FBgn0052190
dme-miR-210-5p	10	FBtr0079143_FBgn0031746	FBtr0079143_FBgn0031746	FBtr0079143_FBgn0031746	FBtr0342615_FBgn0031746	FBtr0342615_FBgn0031746	FBtr0342615_FBgn0031746	FBtr0082950_FBgn0003862	FBtr0082949_FBgn0003862	FBtr0082947_FBgn0003862	FBtr0082948_FBgn0003862
dme-miR-2496-5p	10	FBtr0078482_FBgn0004414	FBtr0334114_FBgn0004414	FBtr0079143_FBgn0031746	FBtr0342615_FBgn0031746	FBtr0086518_FBgn0034435	FBtr0086518_FBgn0034435	FBtr0304055_FBgn0034435	FBtr0077924_FBgn0026141	FBtr0077925_FBgn0026141	FBtr0305553_FBgn0026141
dme-miR-2497-5p	10	FBtr0339130_FBgn0043825	FBtr0300805_FBgn0043825	FBtr0082888_FBgn0038198	FBtr0082889_FBgn0038198	FBtr0085313_FBgn0039598	FBtr0345933_FBgn0034512	FBtr0082950_FBgn0003862	FBtr0082949_FBgn0003862	FBtr0082947_FBgn0003862	FBtr0082948_FBgn0003862
dme-miR-3643-5p	10	FBtr0345933_FBgn0034512	FBtr0082950_FBgn0003862	FBtr0082949_FBgn0003862	FBtr0082947_FBgn0003862	FBtr0082948_FBgn0003862	FBtr0073577_FBgn0030362	FBtr0334760_FBgn0043539	FBtr0077924_FBgn0026141	FBtr0077925_FBgn0026141	FBtr0305553_FBgn0026141
dme-miR-4961-3p	10	FBtr0082950_FBgn0003862	FBtr0082949_FBgn0003862	FBtr0082947_FBgn0003862	FBtr0082948_FBgn0003862	FBtr0333174_FBgn0004181	FBtr0075042_FBgn0036837	FBtr0075043_FBgn0036837	FBtr0075044_FBgn0036837	FBtr0075045_FBgn0036837	FBtr0332651_FBgn0036837
dme-miR-9388-5p	10	FBtr0345933_FBgn0034512	FBtr0077335_FBgn0022770	FBtr0077336_FBgn0022770	FBtr0308243_FBgn0022770	FBtr0082950_FBgn0003862	FBtr0082949_FBgn0003862	FBtr0082947_FBgn0003862	FBtr0082948_FBgn0003862	FBtr0346141_FBgn0000094	FBtr0073474_FBgn0052667
dme-miR-991-3p	10	FBtr0079715_FBgn0040098	FBtr0079829_FBgn0032122	FBtr0086594_FBgn0034417	FBtr0086593_FBgn0034417	FBtr0100129_FBgn0034417	FBtr0340457_FBgn0034417	FBtr0340458_FBgn0034417	FBtr0340459_FBgn0034417	FBtr0072943_FBgn0020509	FBtr0334760_FBgn0043539
dme-miR-3642-3p	9	FBtr0082950_FBgn0003862	FBtr0082949_FBgn0003862	FBtr0082947_FBgn0003862	FBtr0082948_FBgn0003862	FBtr0073575_FBgn0030362	FBtr0073576_FBgn0030362	FBtr0073577_FBgn0030362	FBtr0073578_FBgn0030362	FBtr0333383_FBgn0000592
dme-miR-4972-3p	9	FBtr0082950_FBgn0003862	FBtr0082949_FBgn0003862	FBtr0082947_FBgn0003862	FBtr0082948_FBgn0003862	FBtr0075042_FBgn0036837	FBtr0075043_FBgn0036837	FBtr0075044_FBgn0036837	FBtr0075045_FBgn0036837	FBtr0332651_FBgn0036837
dme-miR-980-5p	9	FBtr0079829_FBgn0032122	FBtr0336789_FBgn0039597	FBtr0086594_FBgn0034417	FBtr0086593_FBgn0034417	FBtr0100129_FBgn0034417	FBtr0340457_FBgn0034417	FBtr0340458_FBgn0034417	FBtr0340459_FBgn0034417	FBtr0346141_FBgn0000094
dme-miR-125-3p	8	FBtr0078172_FBgn0036970	FBtr0331816_FBgn0036970	FBtr0300407_FBgn0054034	FBtr0075042_FBgn0036837	FBtr0075043_FBgn0036837	FBtr0075044_FBgn0036837	FBtr0075045_FBgn0036837	FBtr0332651_FBgn0036837
dme-miR-2493-3p	8	FBtr0082046_FBgn0003889	FBtr0086518_FBgn0034435	FBtr0086518_FBgn0034435	FBtr0304055_FBgn0034435	FBtr0073577_FBgn0030362	FBtr0077924_FBgn0026141	FBtr0077925_FBgn0026141	FBtr0305553_FBgn0026141
dme-miR-2499-3p	8	FBtr0084149_FBgn0038918	FBtr0339474_FBgn0033572	FBtr0082950_FBgn0003862	FBtr0082949_FBgn0003862	FBtr0082947_FBgn0003862	FBtr0082948_FBgn0003862	FBtr0072455_FBgn0011694	FBtr0345580_FBgn0011694
dme-miR-316-5p	8	FBtr0082613_FBgn0038014	FBtr0333174_FBgn0004181	FBtr0345580_FBgn0011694	FBtr0075042_FBgn0036837	FBtr0075043_FBgn0036837	FBtr0075044_FBgn0036837	FBtr0075045_FBgn0036837	FBtr0332651_FBgn0036837
dme-miR-4954-3p	8	FBtr0082950_FBgn0003862	FBtr0082950_FBgn0003862	FBtr0082949_FBgn0003862	FBtr0082949_FBgn0003862	FBtr0082947_FBgn0003862	FBtr0082947_FBgn0003862	FBtr0082948_FBgn0003862	FBtr0082948_FBgn0003862
dme-miR-4984-3p	8	FBtr0339130_FBgn0043825	FBtr0086327_FBgn0034471	FBtr0340600_FBgn0034471	FBtr0086518_FBgn0034435	FBtr0071933_FBgn0034753	FBtr0345504_FBgn0034753	FBtr0333383_FBgn0000592	FBtr0300354_FBgn0031617
dme-miR-8-3p	8	FBtr0345494_FBgn0034152	FBtr0339474_FBgn0033572	FBtr0082950_FBgn0003862	FBtr0082949_FBgn0003862	FBtr0082947_FBgn0003862	FBtr0082948_FBgn0003862	FBtr0074622_FBgn0030932	FBtr0340368_FBgn0030932
dme-miR-955-3p	8	FBtr0333421_FBgn0051704	FBtr0081308_FBgn0032834	FBtr0081450_FBgn0028986	FBtr0339567_FBgn0028986	FBtr0336789_FBgn0039597	FBtr0339474_FBgn0033572	FBtr0332995_FBgn0033167	FBtr0073139_FBgn0035455
dme-miR-981-3p	8	FBtr0082888_FBgn0038198	FBtr0082889_FBgn0038198	FBtr0085213_FBgn0039521	FBtr0075042_FBgn0036837	FBtr0075043_FBgn0036837	FBtr0075044_FBgn0036837	FBtr0075045_FBgn0036837	FBtr0332651_FBgn0036837
dme-miR-1004-5p	7	FBtr0086518_FBgn0034435	FBtr0087514_FBgn0033942	FBtr0075042_FBgn0036837	FBtr0075043_FBgn0036837	FBtr0075044_FBgn0036837	FBtr0075045_FBgn0036837	FBtr0332651_FBgn0036837
dme-miR-1014-5p	7	FBtr0081308_FBgn0032834	FBtr0082888_FBgn0038198	FBtr0082889_FBgn0038198	FBtr0086518_FBgn0034435	FBtr0304055_FBgn0034435	FBtr0339474_FBgn0033572	FBtr0334760_FBgn0043539
dme-miR-2498-3p	7	FBtr0086594_FBgn0034417	FBtr0086593_FBgn0034417	FBtr0100129_FBgn0034417	FBtr0340457_FBgn0034417	FBtr0340458_FBgn0034417	FBtr0340459_FBgn0034417	FBtr0305673_FBgn0051779
dme-miR-303-3p	7	FBtr0071690_FBgn0034638	FBtr0071691_FBgn0034638	FBtr0344882_FBgn0034638	FBtr0082950_FBgn0003862	FBtr0082949_FBgn0003862	FBtr0082947_FBgn0003862	FBtr0082948_FBgn0003862
dme-miR-310-3p	7	FBtr0077335_FBgn0022770	FBtr0077336_FBgn0022770	FBtr0308243_FBgn0022770	FBtr0073575_FBgn0030362	FBtr0073576_FBgn0030362	FBtr0073577_FBgn0030362	FBtr0073578_FBgn0030362
dme-miR-311-3p	7	FBtr0077335_FBgn0022770	FBtr0077336_FBgn0022770	FBtr0308243_FBgn0022770	FBtr0073575_FBgn0030362	FBtr0073576_FBgn0030362	FBtr0073577_FBgn0030362	FBtr0073578_FBgn0030362
dme-miR-312-3p	7	FBtr0077335_FBgn0022770	FBtr0077336_FBgn0022770	FBtr0308243_FBgn0022770	FBtr0073575_FBgn0030362	FBtr0073576_FBgn0030362	FBtr0073577_FBgn0030362	FBtr0073578_FBgn0030362
dme-miR-313-3p	7	FBtr0077335_FBgn0022770	FBtr0077336_FBgn0022770	FBtr0308243_FBgn0022770	FBtr0073575_FBgn0030362	FBtr0073576_FBgn0030362	FBtr0073577_FBgn0030362	FBtr0073578_FBgn0030362
dme-miR-3644-3p	7	FBtr0080184_FBgn0069354	FBtr0332030_FBgn0069354	FBtr0071690_FBgn0034638	FBtr0071691_FBgn0034638	FBtr0344882_FBgn0034638	FBtr0088090_FBgn0086712	FBtr0075171_FBgn0052190
dme-miR-4911-3p	7	FBtr0339891_FBgn0037039	FBtr0079470_FBgn0083141	FBtr0081054_FBgn0011559	FBtr0340581_FBgn0011559	FBtr0086518_FBgn0034435	FBtr0071990_FBgn0052833	FBtr0345580_FBgn0011694
dme-miR-4946-5p	7	FBtr0086518_FBgn0034435	FBtr0302155_FBgn0054002	FBtr0075042_FBgn0036837	FBtr0075043_FBgn0036837	FBtr0075044_FBgn0036837	FBtr0075045_FBgn0036837	FBtr0332651_FBgn0036837
dme-miR-4963-5p	7	FBtr0086518_FBgn0034435	FBtr0075042_FBgn0036837	FBtr0075043_FBgn0036837	FBtr0075044_FBgn0036837	FBtr0075045_FBgn0036837	FBtr0332651_FBgn0036837	FBtr0075171_FBgn0052190
dme-miR-4975-5p	7	FBtr0086216_FBgn0034512	FBtr0345933_FBgn0034512	FBtr0087649_FBgn0033868	FBtr0332255_FBgn0033868	FBtr0071933_FBgn0034753	FBtr0345504_FBgn0034753	FBtr0071990_FBgn0052833
dme-miR-4977-5p	7	FBtr0079470_FBgn0083141	FBtr0086327_FBgn0034471	FBtr0340600_FBgn0034471	FBtr0086518_FBgn0034435	FBtr0332995_FBgn0033167	FBtr0345580_FBgn0011694	FBtr0300354_FBgn0031617
dme-miR-92a-3p	7	FBtr0077335_FBgn0022770	FBtr0077336_FBgn0022770	FBtr0308243_FBgn0022770	FBtr0073575_FBgn0030362	FBtr0073576_FBgn0030362	FBtr0073577_FBgn0030362	FBtr0073578_FBgn0030362
dme-miR-92b-3p	7	FBtr0077335_FBgn0022770	FBtr0077336_FBgn0022770	FBtr0308243_FBgn0022770	FBtr0073575_FBgn0030362	FBtr0073576_FBgn0030362	FBtr0073577_FBgn0030362	FBtr0073578_FBgn0030362
dme-miR-9373-3p	7	FBtr0077335_FBgn0022770	FBtr0077336_FBgn0022770	FBtr0308243_FBgn0022770	FBtr0082950_FBgn0003862	FBtr0082949_FBgn0003862	FBtr0082947_FBgn0003862	FBtr0082948_FBgn0003862
dme-miR-974-3p	7	FBtr0345683_FBgn0032853	FBtr0079816_FBgn0040097	FBtr0079816_FBgn0040097	FBtr0082950_FBgn0003862	FBtr0082949_FBgn0003862	FBtr0082947_FBgn0003862	FBtr0082948_FBgn0003862
dme-miR-988-5p	7	FBtr0084914_FBgn0011668	FBtr0086518_FBgn0034435	FBtr0075042_FBgn0036837	FBtr0075043_FBgn0036837	FBtr0075044_FBgn0036837	FBtr0075045_FBgn0036837	FBtr0332651_FBgn0036837
dme-miR-13b-1-5p	6	FBtr0085611_FBgn0000094	FBtr0346141_FBgn0000094	FBtr0073575_FBgn0030362	FBtr0073576_FBgn0030362	FBtr0073577_FBgn0030362	FBtr0073578_FBgn0030362
dme-miR-2280-3p	6	FBtr0081450_FBgn0028986	FBtr0339567_FBgn0028986	FBtr0086518_FBgn0034435	FBtr0087649_FBgn0033868	FBtr0332255_FBgn0033868	FBtr0072943_FBgn0020509
dme-miR-2280-5p	6	FBtr0345933_FBgn0034512	FBtr0082950_FBgn0003862	FBtr0082949_FBgn0003862	FBtr0082947_FBgn0003862	FBtr0082948_FBgn0003862	FBtr0074461_FBgn0026058
dme-miR-2281-3p	6	FBtr0086518_FBgn0034435	FBtr0082950_FBgn0003862	FBtr0082949_FBgn0003862	FBtr0082947_FBgn0003862	FBtr0082948_FBgn0003862	FBtr0302155_FBgn0054002
dme-miR-2281-5p	6	FBtr0082950_FBgn0003862	FBtr0082949_FBgn0003862	FBtr0082947_FBgn0003862	FBtr0082948_FBgn0003862	FBtr0302155_FBgn0054002	FBtr0071990_FBgn0052833
dme-miR-2489-3p	6	FBtr0339130_FBgn0043825	FBtr0300805_FBgn0043825	FBtr0345933_FBgn0034512	FBtr0086518_FBgn0034435	FBtr0072455_FBgn0011694	FBtr0345580_FBgn0011694
dme-miR-283-5p	6	FBtr0087649_FBgn0033868	FBtr0332255_FBgn0033868	FBtr0082950_FBgn0003862	FBtr0082949_FBgn0003862	FBtr0082947_FBgn0003862	FBtr0082948_FBgn0003862
dme-miR-3643-3p	6	FBtr0339891_FBgn0037039	FBtr0082950_FBgn0003862	FBtr0082949_FBgn0003862	FBtr0082947_FBgn0003862	FBtr0082948_FBgn0003862	FBtr0100277_FBgn0003862
dme-miR-3645-3p	6	FBtr0086342_FBgn0034474	FBtr0086343_FBgn0034474	FBtr0071690_FBgn0034638	FBtr0071691_FBgn0034638	FBtr0344882_FBgn0034638	FBtr0112736_FBgn0085464
dme-miR-4968-3p	6	FBtr0339891_FBgn0037039	FBtr0075042_FBgn0036837	FBtr0075043_FBgn0036837	FBtr0075044_FBgn0036837	FBtr0075045_FBgn0036837	FBtr0332651_FBgn0036837
dme-miR-4980-3p	6	FBtr0082357_FBgn0037889	FBtr0071690_FBgn0034638	FBtr0071691_FBgn0034638	FBtr0344882_FBgn0034638	FBtr0345493_FBgn0034153	FBtr0334760_FBgn0043539
dme-miR-964-5p	6	FBtr0087649_FBgn0033868	FBtr0082950_FBgn0003862	FBtr0082949_FBgn0003862	FBtr0082947_FBgn0003862	FBtr0082948_FBgn0003862	FBtr0073182_FBgn0015585
dme-miR-973-5p	6	FBtr0077335_FBgn0022770	FBtr0077335_FBgn0022770	FBtr0077336_FBgn0022770	FBtr0077336_FBgn0022770	FBtr0308243_FBgn0022770	FBtr0308243_FBgn0022770
dme-miR-975-3p	6	FBtr0082950_FBgn0003862	FBtr0082949_FBgn0003862	FBtr0082947_FBgn0003862	FBtr0082948_FBgn0003862	FBtr0100277_FBgn0003862	FBtr0305673_FBgn0051779
dme-miR-976-3p	6	FBtr0079143_FBgn0031746	FBtr0342615_FBgn0031746	FBtr0333421_FBgn0051704	FBtr0345933_FBgn0034512	FBtr0071249_FBgn0041629	FBtr0110771_FBgn0052203
dme-miR-985-3p	6	FBtr0084915_FBgn0011669	FBtr0087514_FBgn0033942	FBtr0333174_FBgn0004181	FBtr0333174_FBgn0004181	FBtr0110767_FBgn0051779	FBtr0305673_FBgn0051779
dme-miR-999-3p	6	FBtr0081054_FBgn0011559	FBtr0340581_FBgn0011559	FBtr0082950_FBgn0003862	FBtr0082949_FBgn0003862	FBtr0082947_FBgn0003862	FBtr0082948_FBgn0003862
dme-miR-iab-8-3p	6	FBtr0079156_FBgn0002856	FBtr0079157_FBgn0002856	FBtr0342618_FBgn0002856	FBtr0085611_FBgn0000094	FBtr0346141_FBgn0000094	FBtr0302155_FBgn0054002
dme-miR-2283-3p	5	FBtr0082950_FBgn0003862	FBtr0082949_FBgn0003862	FBtr0082947_FBgn0003862	FBtr0082948_FBgn0003862	FBtr0100277_FBgn0003862
dme-miR-2491-5p	5	FBtr0082950_FBgn0003862	FBtr0082949_FBgn0003862	FBtr0082947_FBgn0003862	FBtr0082948_FBgn0003862	FBtr0300407_FBgn0054034
dme-miR-2492-5p	5	FBtr0082950_FBgn0003862	FBtr0082949_FBgn0003862	FBtr0082947_FBgn0003862	FBtr0082948_FBgn0003862	FBtr0100277_FBgn0003862
dme-miR-2497-3p	5	FBtr0082046_FBgn0003889	FBtr0110781_FBgn0038067	FBtr0072455_FBgn0011694	FBtr0345580_FBgn0011694	FBtr0074461_FBgn0026058
dme-miR-252-3p	5	FBtr0082950_FBgn0003862	FBtr0082949_FBgn0003862	FBtr0082947_FBgn0003862	FBtr0082948_FBgn0003862	FBtr0340616_FBgn0030828
dme-miR-274-3p	5	FBtr0339891_FBgn0037039	FBtr0082888_FBgn0038198	FBtr0082889_FBgn0038198	FBtr0332995_FBgn0033167	FBtr0071990_FBgn0052833
dme-miR-283-3p	5	FBtr0074622_FBgn0030932	FBtr0340368_FBgn0030932	FBtr0077924_FBgn0026141	FBtr0077925_FBgn0026141	FBtr0305553_FBgn0026141
dme-miR-285-3p	5	FBtr0088198_FBgn0033572	FBtr0339474_FBgn0033572	FBtr0077942_FBgn0053126	FBtr0329947_FBgn0053126	FBtr0343844_FBgn0053126
dme-miR-4-3p	5	FBtr0075042_FBgn0036837	FBtr0075043_FBgn0036837	FBtr0075044_FBgn0036837	FBtr0075045_FBgn0036837	FBtr0332651_FBgn0036837
dme-miR-4945-5p	5	FBtr0075042_FBgn0036837	FBtr0075043_FBgn0036837	FBtr0075044_FBgn0036837	FBtr0075045_FBgn0036837	FBtr0332651_FBgn0036837
dme-miR-4966-5p	5	FBtr0086518_FBgn0034435	FBtr0071691_FBgn0034638	FBtr0333174_FBgn0004181	FBtr0110767_FBgn0051779	FBtr0305673_FBgn0051779
dme-miR-4968-5p	5	FBtr0345933_FBgn0034512	FBtr0308243_FBgn0022770	FBtr0072455_FBgn0011694	FBtr0345580_FBgn0011694	FBtr0072943_FBgn0020509
dme-miR-4979-5p	5	FBtr0078172_FBgn0036970	FBtr0331816_FBgn0036970	FBtr0303841_FBgn0038069	FBtr0336789_FBgn0039597	FBtr0300407_FBgn0054034
dme-miR-9371-5p	5	FBtr0075042_FBgn0036837	FBtr0075043_FBgn0036837	FBtr0075044_FBgn0036837	FBtr0075045_FBgn0036837	FBtr0332651_FBgn0036837
dme-miR-9376-3p	5	FBtr0085313_FBgn0039598	FBtr0082950_FBgn0003862	FBtr0082949_FBgn0003862	FBtr0082947_FBgn0003862	FBtr0082948_FBgn0003862
dme-miR-956-5p	5	FBtr0086518_FBgn0034435	FBtr0110771_FBgn0052203	FBtr0077924_FBgn0026141	FBtr0077925_FBgn0026141	FBtr0305553_FBgn0026141
dme-miR-958-5p	5	FBtr0082950_FBgn0003862	FBtr0082949_FBgn0003862	FBtr0082947_FBgn0003862	FBtr0082948_FBgn0003862	FBtr0074461_FBgn0026058
dme-miR-961-3p	5	FBtr0339891_FBgn0037039	FBtr0082888_FBgn0038198	FBtr0082889_FBgn0038198	FBtr0332995_FBgn0033167	FBtr0071990_FBgn0052833
dme-miR-964-3p	5	FBtr0079156_FBgn0002856	FBtr0079157_FBgn0002856	FBtr0342618_FBgn0002856	FBtr0088476_FBgn0040093	FBtr0333174_FBgn0004181
dme-miR-968-3p	5	FBtr0082950_FBgn0003862	FBtr0082949_FBgn0003862	FBtr0082947_FBgn0003862	FBtr0082948_FBgn0003862	FBtr0100277_FBgn0003862
dme-miR-968-5p	5	FBtr0086337_FBgn0043532	FBtr0303458_FBgn0043532	FBtr0077335_FBgn0022770	FBtr0077336_FBgn0022770	FBtr0308243_FBgn0022770
dme-miR-975-5p	5	FBtr0084914_FBgn0011668	FBtr0071933_FBgn0034753	FBtr0345504_FBgn0034753	FBtr0074622_FBgn0030932	FBtr0340368_FBgn0030932
dme-miR-979-3p	5	FBtr0075042_FBgn0036837	FBtr0075043_FBgn0036837	FBtr0075044_FBgn0036837	FBtr0075045_FBgn0036837	FBtr0332651_FBgn0036837
dme-miR-980-3p	5	FBtr0345933_FBgn0034512	FBtr0308243_FBgn0022770	FBtr0072455_FBgn0011694	FBtr0345580_FBgn0011694	FBtr0072943_FBgn0020509
dme-miR-995-3p	5	FBtr0088198_FBgn0033572	FBtr0339474_FBgn0033572	FBtr0077942_FBgn0053126	FBtr0329947_FBgn0053126	FBtr0343844_FBgn0053126
dme-miR-998-3p	5	FBtr0088198_FBgn0033572	FBtr0339474_FBgn0033572	FBtr0077942_FBgn0053126	FBtr0329947_FBgn0053126	FBtr0343844_FBgn0053126
dme-bantam-5p	4	FBtr0086328_FBgn0043533	FBtr0077942_FBgn0053126	FBtr0329947_FBgn0053126	FBtr0343844_FBgn0053126
dme-miR-10-5p	4	FBtr0082950_FBgn0003862	FBtr0082949_FBgn0003862	FBtr0082947_FBgn0003862	FBtr0082948_FBgn0003862
dme-miR-1000-5p	4	FBtr0078172_FBgn0036970	FBtr0331816_FBgn0036970	FBtr0087042_FBgn0034162	FBtr0345580_FBgn0011694
dme-miR-2490-3p	4	FBtr0071690_FBgn0034638	FBtr0071691_FBgn0034638	FBtr0344882_FBgn0034638	FBtr0305673_FBgn0051779
dme-miR-2494-5p	4	FBtr0079155_FBgn0002855	FBtr0087818_FBgn0050488	FBtr0306584_FBgn0050488	FBtr0305673_FBgn0051779
dme-miR-280-5p	4	FBtr0087818_FBgn0050488	FBtr0306584_FBgn0050488	FBtr0073182_FBgn0015585	FBtr0346805_FBgn0015585
dme-miR-304-3p	4	FBtr0082950_FBgn0003862	FBtr0082949_FBgn0003862	FBtr0082947_FBgn0003862	FBtr0082948_FBgn0003862
dme-miR-305-5p	4	FBtr0083237_FBgn0038395	FBtr0347558_FBgn0038395	FBtr0336487_FBgn0038395	FBtr0345933_FBgn0034512
dme-miR-306-3p	4	FBtr0079143_FBgn0031746	FBtr0342615_FBgn0031746	FBtr0086518_FBgn0034435	FBtr0304055_FBgn0034435
dme-miR-315-3p	4	FBtr0086216_FBgn0034512	FBtr0345933_FBgn0034512	FBtr0086518_FBgn0034435	FBtr0071691_FBgn0034638
dme-miR-4915-5p	4	FBtr0081690_FBgn0004780	FBtr0088198_FBgn0033572	FBtr0339474_FBgn0033572	FBtr0339474_FBgn0033572
dme-miR-4979-3p	4	FBtr0071690_FBgn0034638	FBtr0071691_FBgn0034638	FBtr0344882_FBgn0034638	FBtr0305673_FBgn0051779
dme-miR-6-1-5p	4	FBtr0082950_FBgn0003862	FBtr0082949_FBgn0003862	FBtr0082947_FBgn0003862	FBtr0082948_FBgn0003862
dme-miR-79-5p	4	FBtr0333421_FBgn0051704	FBtr0082888_FBgn0038198	FBtr0082889_FBgn0038198	FBtr0086518_FBgn0034435
dme-miR-9384-3p	4	FBtr0086518_FBgn0034435	FBtr0086518_FBgn0034435	FBtr0304055_FBgn0034435	FBtr0345504_FBgn0034753
dme-miR-971-3p	4	FBtr0082046_FBgn0003889	FBtr0336789_FBgn0039597	FBtr0086518_FBgn0034435	FBtr0086518_FBgn0034435
dme-miR-973-3p	4	FBtr0082950_FBgn0003862	FBtr0082949_FBgn0003862	FBtr0082947_FBgn0003862	FBtr0082948_FBgn0003862
dme-miR-976-5p	4	FBtr0086328_FBgn0043533	FBtr0086337_FBgn0043532	FBtr0303458_FBgn0043532	FBtr0088476_FBgn0040093
dme-miR-983-3p	4	FBtr0339130_FBgn0043825	FBtr0071690_FBgn0034638	FBtr0071691_FBgn0034638	FBtr0344882_FBgn0034638
dme-miR-998-5p	4	FBtr0086518_FBgn0034435	FBtr0086518_FBgn0034435	FBtr0086518_FBgn0034435	FBtr0300407_FBgn0054034
dme-miR-1007-3p	3	FBtr0084915_FBgn0011669	FBtr0088476_FBgn0040093	FBtr0075836_FBgn0003034
dme-miR-1012-5p	3	FBtr0071690_FBgn0034638	FBtr0071691_FBgn0034638	FBtr0344882_FBgn0034638
dme-miR-190-5p	3	FBtr0345933_FBgn0034512	FBtr0345494_FBgn0034152	FBtr0345494_FBgn0034152
dme-miR-2492-3p	3	FBtr0082046_FBgn0003889	FBtr0086518_FBgn0034435	FBtr0075615_FBgn0036495
dme-miR-2499-5p	3	FBtr0077924_FBgn0026141	FBtr0077925_FBgn0026141	FBtr0305553_FBgn0026141
dme-miR-274-5p	3	FBtr0085313_FBgn0039598	FBtr0300407_FBgn0054034	FBtr0075171_FBgn0052190
dme-miR-279-5p	3	FBtr0079143_FBgn0031746	FBtr0342615_FBgn0031746	FBtr0075836_FBgn0003034
dme-miR-282-3p	3	FBtr0339474_FBgn0033572	FBtr0100106_FBgn0054051	FBtr0304045_FBgn0054051
dme-miR-288-3p	3	FBtr0082046_FBgn0003889	FBtr0086518_FBgn0034435	FBtr0333383_FBgn0000592
dme-miR-305-3p	3	FBtr0339891_FBgn0037039	FBtr0305673_FBgn0051779	FBtr0334760_FBgn0043539
dme-miR-307a-3p	3	FBtr0071690_FBgn0034638	FBtr0071691_FBgn0034638	FBtr0344882_FBgn0034638
dme-miR-307b-5p	3	FBtr0071690_FBgn0034638	FBtr0071691_FBgn0034638	FBtr0344882_FBgn0034638
dme-miR-3641-3p	3	FBtr0082888_FBgn0038198	FBtr0082889_FBgn0038198	FBtr0334760_FBgn0043539
dme-miR-3641-5p	3	FBtr0077924_FBgn0026141	FBtr0077925_FBgn0026141	FBtr0305553_FBgn0026141
dme-miR-375-3p	3	FBtr0077335_FBgn0022770	FBtr0077336_FBgn0022770	FBtr0308243_FBgn0022770
dme-miR-4948-3p	3	FBtr0086518_FBgn0034435	FBtr0087649_FBgn0033868	FBtr0332255_FBgn0033868
dme-miR-4950-3p	3	FBtr0071690_FBgn0034638	FBtr0071691_FBgn0034638	FBtr0344882_FBgn0034638
dme-miR-4955-5p	3	FBtr0077335_FBgn0022770	FBtr0077336_FBgn0022770	FBtr0308243_FBgn0022770
dme-miR-4956-5p	3	FBtr0086518_FBgn0034435	FBtr0304055_FBgn0034435	FBtr0308243_FBgn0022770
dme-miR-4957-3p	3	FBtr0308243_FBgn0022770	FBtr0072455_FBgn0011694	FBtr0345580_FBgn0011694
dme-miR-4959-5p	3	FBtr0082888_FBgn0038198	FBtr0082889_FBgn0038198	FBtr0071691_FBgn0034638
dme-miR-4982-5p	3	FBtr0079143_FBgn0031746	FBtr0342615_FBgn0031746	FBtr0084915_FBgn0011669
dme-miR-4985-5p	3	FBtr0082888_FBgn0038198	FBtr0082889_FBgn0038198	FBtr0300407_FBgn0054034
dme-miR-5-5p	3	FBtr0077924_FBgn0026141	FBtr0077925_FBgn0026141	FBtr0305553_FBgn0026141
dme-miR-927-3p	3	FBtr0072455_FBgn0011694	FBtr0345580_FBgn0011694	FBtr0345580_FBgn0011694
dme-miR-929-3p	3	FBtr0082888_FBgn0038198	FBtr0082889_FBgn0038198	FBtr0088476_FBgn0040093
dme-miR-9377-5p	3	FBtr0082357_FBgn0037889	FBtr0345504_FBgn0034753	FBtr0076256_FBgn0036091
dme-miR-9379-3p	3	FBtr0086518_FBgn0034435	FBtr0304055_FBgn0034435	FBtr0087080_FBgn0015584
dme-miR-9381-3p	3	FBtr0077335_FBgn0022770	FBtr0077336_FBgn0022770	FBtr0308243_FBgn0022770
dme-miR-9385-5p	3	FBtr0077335_FBgn0022770	FBtr0077336_FBgn0022770	FBtr0308243_FBgn0022770
dme-miR-959-5p	3	FBtr0086337_FBgn0043532	FBtr0303458_FBgn0043532	FBtr0333174_FBgn0004181
dme-miR-982-3p	3	FBtr0339891_FBgn0037039	FBtr0087649_FBgn0033868	FBtr0332255_FBgn0033868
dme-miR-986-5p	3	FBtr0071690_FBgn0034638	FBtr0071691_FBgn0034638	FBtr0344882_FBgn0034638
dme-miR-999-5p	3	FBtr0339474_FBgn0033572	FBtr0071990_FBgn0052833	FBtr0073577_FBgn0030362
dme-miR-9a-5p	3	FBtr0077924_FBgn0026141	FBtr0077925_FBgn0026141	FBtr0305553_FBgn0026141
dme-miR-9b-5p	3	FBtr0077924_FBgn0026141	FBtr0077925_FBgn0026141	FBtr0305553_FBgn0026141
dme-miR-9c-5p	3	FBtr0077924_FBgn0026141	FBtr0077925_FBgn0026141	FBtr0305553_FBgn0026141
dme-miR-10-3p	2	FBtr0075171_FBgn0052190	FBtr0334760_FBgn0043539
dme-miR-1006-3p	2	FBtr0075171_FBgn0052190	FBtr0334760_FBgn0043539
dme-miR-1009-3p	2	FBtr0339130_FBgn0043825	FBtr0086328_FBgn0043533
dme-miR-1012-3p	2	FBtr0084150_FBgn0038919	FBtr0073577_FBgn0030362
dme-miR-1014-3p	2	FBtr0339474_FBgn0033572	FBtr0332995_FBgn0033167
dme-miR-1017-3p	2	FBtr0084915_FBgn0011669	FBtr0088476_FBgn0040093
dme-miR-11-5p	2	FBtr0304565_FBgn0051515	FBtr0305673_FBgn0051779
dme-miR-12-3p	2	FBtr0086337_FBgn0043532	FBtr0303458_FBgn0043532
dme-miR-137-5p	2	FBtr0082980_FBgn0004629	FBtr0086518_FBgn0034435
dme-miR-13a-5p	2	FBtr0339130_FBgn0043825	FBtr0300226_FBgn0050395
dme-miR-2489-5p	2	FBtr0079470_FBgn0083141	FBtr0345933_FBgn0034512
dme-miR-2490-5p	2	FBtr0086518_FBgn0034435	FBtr0308243_FBgn0022770
dme-miR-2500-3p	2	FBtr0079470_FBgn0083141	FBtr0343844_FBgn0053126
dme-miR-2500-5p	2	FBtr0336789_FBgn0039597	FBtr0086518_FBgn0034435
dme-miR-263b-5p	2	FBtr0087021_FBgn0034154	FBtr0308243_FBgn0022770
dme-miR-276a-3p	2	FBtr0339474_FBgn0033572	FBtr0332995_FBgn0033167
dme-miR-276b-3p	2	FBtr0339474_FBgn0033572	FBtr0332995_FBgn0033167
dme-miR-314-5p	2	FBtr0345683_FBgn0032853	FBtr0308243_FBgn0022770
dme-miR-3645-5p	2	FBtr0082888_FBgn0038198	FBtr0082889_FBgn0038198
dme-miR-4-5p	2	FBtr0084561_FBgn0002863	FBtr0339163_FBgn0011670
dme-miR-4913-3p	2	FBtr0343848_FBgn0032843	FBtr0081382_FBgn0032868
dme-miR-4918-5p	2	FBtr0071933_FBgn0034753	FBtr0345504_FBgn0034753
dme-miR-4919-3p	2	FBtr0082888_FBgn0038198	FBtr0082889_FBgn0038198
dme-miR-4944-5p	2	FBtr0078172_FBgn0036970	FBtr0331816_FBgn0036970
dme-miR-4949-3p	2	FBtr0336789_FBgn0039597	FBtr0334760_FBgn0043539
dme-miR-4965-3p	2	FBtr0339474_FBgn0033572	FBtr0345504_FBgn0034753
dme-miR-4967-3p	2	FBtr0082046_FBgn0003889	FBtr0345504_FBgn0034753
dme-miR-4983-5p	2	FBtr0071933_FBgn0034753	FBtr0345504_FBgn0034753
dme-miR-79-3p	2	FBtr0082888_FBgn0038198	FBtr0082889_FBgn0038198
dme-miR-9370-5p	2	FBtr0079156_FBgn0002856	FBtr0079157_FBgn0002856
dme-miR-9373-5p	2	FBtr0345933_FBgn0034512	FBtr0334760_FBgn0043539
dme-miR-9388-3p	2	FBtr0086337_FBgn0043532	FBtr0303458_FBgn0043532
dme-miR-954-5p	2	FBtr0086518_FBgn0034435	FBtr0304055_FBgn0034435
dme-miR-960-3p	2	FBtr0345933_FBgn0034512	FBtr0343844_FBgn0053126
dme-miR-963-3p	2	FBtr0081054_FBgn0011559	FBtr0340581_FBgn0011559
dme-miR-966-3p	2	FBtr0086518_FBgn0034435	FBtr0087649_FBgn0033868
dme-miR-966-5p	2	FBtr0333174_FBgn0004181	FBtr0075836_FBgn0003034
dme-miR-967-3p	2	FBtr0086518_FBgn0034435	FBtr0086518_FBgn0034435
dme-miR-970-3p	2	FBtr0073577_FBgn0030362	FBtr0073577_FBgn0030362
dme-miR-974-5p	2	FBtr0081382_FBgn0032868	FBtr0308243_FBgn0022770
dme-miR-986-3p	2	FBtr0339130_FBgn0043825	FBtr0339474_FBgn0033572
dme-miR-987-5p	2	FBtr0084150_FBgn0038919	FBtr0112736_FBgn0085464
dme-miR-988-3p	2	FBtr0079143_FBgn0031746	FBtr0342615_FBgn0031746
dme-miR-994-5p	2	FBtr0336789_FBgn0039597	FBtr0086518_FBgn0034435
dme-miR-997-5p	2	FBtr0088198_FBgn0033572	FBtr0339474_FBgn0033572
dme-miR-9a-3p	2	FBtr0082888_FBgn0038198	FBtr0082889_FBgn0038198
dme-bantam-3p	1	FBtr0339474_FBgn0033572
dme-miR-1-5p	1	FBtr0304565_FBgn0051515
dme-miR-1001-5p	1	FBtr0333383_FBgn0000592
dme-miR-1002-3p	1	FBtr0339474_FBgn0033572
dme-miR-1003-3p	1	FBtr0334114_FBgn0004414
dme-miR-1004-3p	1	FBtr0334114_FBgn0004414
dme-miR-1005-3p	1	FBtr0308243_FBgn0022770
dme-miR-1008-3p	1	FBtr0308243_FBgn0022770
dme-miR-1010-5p	1	FBtr0339474_FBgn0033572
dme-miR-11-3p	1	FBtr0082046_FBgn0003889
dme-miR-124-3p	1	FBtr0345504_FBgn0034753
dme-miR-13a-3p	1	FBtr0082046_FBgn0003889
dme-miR-13b-3p	1	FBtr0082046_FBgn0003889
dme-miR-184-5p	1	FBtr0087021_FBgn0034154
dme-miR-2495-3p	1	FBtr0339474_FBgn0033572
dme-miR-2495-5p	1	FBtr0308243_FBgn0022770
dme-miR-2501-3p	1	FBtr0332995_FBgn0033167
dme-miR-2535b-3p	1	FBtr0339474_FBgn0033572
dme-miR-263a-3p	1	FBtr0082046_FBgn0003889
dme-miR-263b-3p	1	FBtr0345494_FBgn0034152
dme-miR-275-3p	1	FBtr0086328_FBgn0043533
dme-miR-276a-5p	1	FBtr0334760_FBgn0043539
dme-miR-276b-5p	1	FBtr0334760_FBgn0043539
dme-miR-277-5p	1	FBtr0334114_FBgn0004414
dme-miR-278-5p	1	FBtr0073577_FBgn0030362
dme-miR-279-3p	1	FBtr0073577_FBgn0030362
dme-miR-282-5p	1	FBtr0071691_FBgn0034638
dme-miR-284-5p	1	FBtr0308243_FBgn0022770
dme-miR-286-3p	1	FBtr0073577_FBgn0030362
dme-miR-2a-1-5p	1	FBtr0086328_FBgn0043533
dme-miR-2a-3p	1	FBtr0082046_FBgn0003889
dme-miR-2b-3p	1	FBtr0082046_FBgn0003889
dme-miR-2c-3p	1	FBtr0082046_FBgn0003889
dme-miR-306-5p	1	FBtr0086328_FBgn0043533
dme-miR-307b-3p	1	FBtr0087021_FBgn0034154
dme-miR-308-3p	1	FBtr0082046_FBgn0003889
dme-miR-309-5p	1	FBtr0333383_FBgn0000592
dme-miR-317-3p	1	FBtr0339474_FBgn0033572
dme-miR-31a-5p	1	FBtr0339474_FBgn0033572
dme-miR-31b-5p	1	FBtr0339474_FBgn0033572
dme-miR-3642-5p	1	FBtr0082046_FBgn0003889
dme-miR-3644-5p	1	FBtr0071990_FBgn0052833
dme-miR-4908-3p	1	FBtr0308243_FBgn0022770
dme-miR-4912-5p	1	FBtr0073182_FBgn0015585
dme-miR-4914-5p	1	FBtr0071990_FBgn0052833
dme-miR-4940-3p	1	FBtr0079155_FBgn0002855
dme-miR-4940-5p	1	FBtr0339474_FBgn0033572
dme-miR-4941-3p	1	FBtr0308243_FBgn0022770
dme-miR-4943-3p	1	FBtr0339474_FBgn0033572
dme-miR-4949-5p	1	FBtr0339474_FBgn0033572
dme-miR-4952-5p	1	FBtr0339474_FBgn0033572
dme-miR-4954-5p	1	FBtr0336789_FBgn0039597
dme-miR-4960-3p	1	FBtr0339474_FBgn0033572
dme-miR-4961-5p	1	FBtr0339163_FBgn0011670
dme-miR-4967-5p	1	FBtr0086518_FBgn0034435
dme-miR-4969-3p	1	FBtr0339474_FBgn0033572
dme-miR-4973-3p	1	FBtr0339891_FBgn0037039
dme-miR-4977-3p	1	FBtr0071990_FBgn0052833
dme-miR-4982-3p	1	FBtr0308243_FBgn0022770
dme-miR-4983-3p	1	FBtr0339163_FBgn0011670
dme-miR-4985-3p	1	FBtr0086518_FBgn0034435
dme-miR-4987-5p	1	FBtr0082046_FBgn0003889
dme-miR-5-3p	1	FBtr0082046_FBgn0003889
dme-miR-6-3p	1	FBtr0082046_FBgn0003889
dme-miR-7-5p	1	FBtr0339474_FBgn0033572
dme-miR-929-5p	1	FBtr0345933_FBgn0034512
dme-miR-9371-3p	1	FBtr0110781_FBgn0038067
dme-miR-9372-3p	1	FBtr0345504_FBgn0034753
dme-miR-9375-3p	1	FBtr0300226_FBgn0050395
dme-miR-9379-5p	1	FBtr0305673_FBgn0051779
dme-miR-9382-5p	1	FBtr0112736_FBgn0085464
dme-miR-9385-3p	1	FBtr0300407_FBgn0054034
dme-miR-955-5p	1	FBtr0075615_FBgn0036495
dme-miR-956-3p	1	FBtr0339474_FBgn0033572
dme-miR-961-5p	1	FBtr0332995_FBgn0033167
dme-miR-965-5p	1	FBtr0333383_FBgn0000592
dme-miR-969-3p	1	FBtr0085313_FBgn0039598
dme-miR-971-5p	1	FBtr0082613_FBgn0038014
dme-miR-977-3p	1	FBtr0075171_FBgn0052190
dme-miR-978-3p	1	FBtr0308243_FBgn0022770
dme-miR-978-5p	1	FBtr0345504_FBgn0034753
dme-miR-982-5p	1	FBtr0333174_FBgn0004181
dme-miR-989-5p	1	FBtr0345504_FBgn0034753
dme-miR-990-3p	1	FBtr0088090_FBgn0086712
dme-miR-991-5p	1	FBtr0110871_FBgn0083966
dme-miR-993-3p	1	FBtr0345933_FBgn0034512
dme-miR-996-3p	1	FBtr0073577_FBgn0030362
dme-miR-997-3p	1	FBtr0075171_FBgn0052190
[truncated: 32 more columns]

## Sheet: Table S1c
miRNA	transferome 3'UTRS with seed site	total no. transferome 3'UTRS	all 3'UTRS with seed site	total no. all 3'UTRS	fisher.pval	%transferome	%all	Direction of enrichment
dme-miR-4943-5p	80	1457	18647	740764	9.76259e-10	82.361	37.759	1
dme-miR-972-3p	22	1457	2708	740764	6.28814e-08	22.6493	5.48353	1
dme-miR-989-3p	11	1457	861	740764	1.92364e-06	11.3246	1.74347	1
dme-miR-4954-3p	8	1457	691	740764	9.20641e-05	8.2361	1.39923	1
dme-miR-4969-5p	13	1457	1878	740764	0.000136308	13.3837	3.80283	1
dme-miR-9c-3p	13	1457	1990	740764	0.000236071	13.3837	4.02962	1
dme-miR-10-5p	4	1457	203	740764	0.000808376	4.11805	0.411062	1
dme-miR-9373-3p	7	1457	748	740764	0.000860626	7.20659	1.51465	1
dme-miR-2497-5p	10	1457	1532	740764	0.00118417	10.2951	3.1022	1
dme-miR-33-5p	11	1457	1831	740764	0.00132731	11.3246	3.70766	1
dme-miR-8-3p	8	1457	1060	740764	0.00147139	8.2361	2.14643	1
dme-miR-2498-3p	7	1457	922	740764	0.00275721	7.20659	1.86699	1
dme-miR-2499-3p	8	1457	1179	740764	0.0028044	8.2361	2.3874	1
dme-miR-9372-5p	11	1457	2128	740764	0.00410008	11.3246	4.30906	1
dme-miR-285-3p	5	1457	524	740764	0.00426408	5.14756	1.06107	1
dme-miR-995-3p	5	1457	524	740764	0.00426408	5.14756	1.06107	1
dme-miR-998-3p	5	1457	524	740764	0.00426408	5.14756	1.06107	1
dme-miR-2496-5p	10	1457	1856	740764	0.00456262	10.2951	3.75828	1
dme-miR-979-3p	5	1457	548	740764	0.00512717	5.14756	1.10967	1
dme-miR-4972-3p	9	1457	1604	740764	0.00537765	9.26561	3.248	1
dme-miR-975-3p	6	1457	811	740764	0.00610077	6.17708	1.64222	1
dme-miR-981-3p	8	1457	1447	740764	0.0091192	8.2361	2.93008	1
dme-miR-4948-3p	3	1457	222	740764	0.0102876	3.08854	0.449536	1
dme-miR-306-3p	4	1457	431	740764	0.0112635	4.11805	0.872748	1
dme-miR-4980-3p	6	1457	973	740764	0.0139142	6.17708	1.97026	1
dme-miR-9376-3p	5	1457	704	740764	0.0139172	5.14756	1.42556	1
dme-miR-2491-3p	13	1457	3195	740764	0.0146273	13.3837	6.46967	1
dme-miR-1004-5p	7	1457	1318	740764	0.0172492	7.20659	2.66887	1
dme-miR-9369-3p	27	1457	8627	740764	0.0204914	27.7968	17.4691	1
dme-miR-1014-5p	7	1457	1373	740764	0.0209571	7.20659	2.78024	1
dme-miR-277-3p	16	1457	4321	740764	0.0229668	16.4722	8.74975	1
dme-miR-3645-3p	6	1457	1154	740764	0.028814	6.17708	2.33678	1
dme-miR-1013-3p	13	1457	3413	740764	0.0295897	13.3837	6.91111	1
dme-miR-1012-5p	3	1457	397	740764	0.0452734	3.08854	0.8039	1
dme-miR-3643-5p	10	1457	2642	740764	0.0455204	10.2951	5.34988	1
dme-miR-307a-3p	3	1457	401	740764	0.0463854	3.08854	0.812	1
dme-miR-3643-3p	6	1457	1322	740764	0.0496625	6.17708	2.67697	1
dme-miR-2492-3p	3	1457	7369	740764	0.000742558	3.08854	14.9218	-1
dme-miR-9388-5p	10	1457	12241	740764	0.00249425	10.2951	24.7872	-1
dme-miR-4967-5p	1	1457	4098	740764	0.00654864	1.02951	8.29819	-1
dme-miR-4977-5p	7	1457	8741	740764	0.00993655	7.20659	17.7	-1
dme-miR-1014-3p	2	1457	3847	740764	0.0412645	2.05903	7.78993	-1

## Sheet: Table S1d
miRNA	#gene targets	gene identity
dme-miR-4943-5p	42	FBgn0036970	FBgn0002856	FBgn0051872	FBgn0051704	FBgn0011559	FBgn0032853	FBgn0051680	FBgn0037889	FBgn0038395	FBgn0038919	FBgn0002863	FBgn0039568	FBgn0034512	FBgn0034229	FBgn0015584	FBgn0034153	FBgn0034007	FBgn0033942	FBgn0050488	FBgn0033572	FBgn0040092	FBgn0040093	FBgn0033167	FBgn0003862	FBgn0000094	FBgn0054002	FBgn0054033	FBgn0054034	FBgn0085464	FBgn0034753	FBgn0004181	FBgn0020509	FBgn0035455	FBgn0030828	FBgn0030932	FBgn0036837	FBgn0052190	FBgn0003034	FBgn0036110	FBgn0043539	FBgn0026141	FBgn0053126
dme-miR-4953-3p	17	FBgn0036970	FBgn0083141	FBgn0015583	FBgn0051704	FBgn0032834	FBgn0038198	FBgn0004629	FBgn0002863	FBgn0039568	FBgn0034471	FBgn0034435	FBgn0033868	FBgn0050488	FBgn0033167	FBgn0003862	FBgn0054002	FBgn0052833
dme-miR-7-3p	14	FBgn0037039	FBgn0004414	FBgn0069354	FBgn0051704	FBgn0039568	FBgn0034638	FBgn0034007	FBgn0033167	FBgn0022770	FBgn0003862	FBgn0020509	FBgn0035455	FBgn0030932	FBgn0036837
dme-miR-315-5p	11	FBgn0043825	FBgn0011559	FBgn0051680	FBgn0037433	FBgn0034435	FBgn0034638	FBgn0050395	FBgn0033868	FBgn0003862	FBgn0000592	FBgn0026141
dme-miR-9369-3p	10	FBgn0002856	FBgn0051704	FBgn0011559	FBgn0032834	FBgn0038014	FBgn0034638	FBgn0022770	FBgn0003862	FBgn0015585	FBgn0051779
dme-miR-289-5p	9	FBgn0051872	FBgn0034471	FBgn0034638	FBgn0040093	FBgn0004181	FBgn0011694	FBgn0015585	FBgn0036837	FBgn0003034
dme-miR-972-5p	9	FBgn0051872	FBgn0034471	FBgn0034638	FBgn0040093	FBgn0004181	FBgn0011694	FBgn0015585	FBgn0036837	FBgn0003034
dme-miR-2283-5p	9	FBgn0002856	FBgn0051872	FBgn0069354	FBgn0034638	FBgn0033868	FBgn0003862	FBgn0004181	FBgn0036837	FBgn0000592
dme-miR-4974-3p	9	FBgn0038919	FBgn0011670	FBgn0041629	FBgn0022770	FBgn0003862	FBgn0004181	FBgn0030362	FBgn0030932	FBgn0052190
dme-miR-277-3p	9	FBgn0031746	FBgn0038918	FBgn0034435	FBgn0034162	FBgn0034153	FBgn0034417	FBgn0085464	FBgn0034753	FBgn0052190
dme-miR-957-5p	9	FBgn0004414	FBgn0051704	FBgn0032834	FBgn0032964	FBgn0034638	FBgn0003862	FBgn0020509	FBgn0031617	FBgn0043539
dme-miR-4910-5p	8	FBgn0051872	FBgn0043825	FBgn0038198	FBgn0051515	FBgn0034152	FBgn0003862	FBgn0004181	FBgn0036110
dme-miR-1008-5p	7	FBgn0051704	FBgn0039597	FBgn0033167	FBgn0003862	FBgn0034417	FBgn0011694	FBgn0036837
dme-miR-2279-5p	7	FBgn0051704	FBgn0039597	FBgn0033167	FBgn0003862	FBgn0034417	FBgn0011694	FBgn0036837
dme-miR-1013-3p	7	FBgn0051872	FBgn0028986	FBgn0034435	FBgn0050395	FBgn0003862	FBgn0000094	FBgn0036091
dme-miR-4916-3p	7	FBgn0037433	FBgn0039521	FBgn0039568	FBgn0043532	FBgn0034435	FBgn0034007	FBgn0003862
dme-miR-1016-5p	7	FBgn0004414	FBgn0028987	FBgn0011559	FBgn0034638	FBgn0050395	FBgn0030362	FBgn0052190
dme-miR-955-3p	7	FBgn0051704	FBgn0032834	FBgn0028986	FBgn0039597	FBgn0033572	FBgn0033167	FBgn0035455
dme-miR-4977-5p	6	FBgn0083141	FBgn0034471	FBgn0034435	FBgn0033167	FBgn0011694	FBgn0031617
dme-miR-4984-3p	6	FBgn0043825	FBgn0034471	FBgn0034435	FBgn0034753	FBgn0000592	FBgn0031617
dme-miR-4911-3p	6	FBgn0037039	FBgn0083141	FBgn0011559	FBgn0034435	FBgn0052833	FBgn0011694
dme-miR-972-3p	5	FBgn0043825	FBgn0034638	FBgn0050488	FBgn0022770	FBgn0003862
dme-miR-33-3p	5	FBgn0004414	FBgn0028987	FBgn0039597	FBgn0003862	FBgn0034417
dme-miR-2491-3p	5	FBgn0036970	FBgn0022770	FBgn0034753	FBgn0000592	FBgn0053126
dme-miR-4969-5p	5	FBgn0002856	FBgn0033572	FBgn0040097	FBgn0034417	FBgn0034753
dme-miR-9372-5p	5	FBgn0002856	FBgn0032122	FBgn0037889	FBgn0034435	FBgn0003862
dme-miR-2497-5p	5	FBgn0043825	FBgn0038198	FBgn0039598	FBgn0034512	FBgn0003862
dme-miR-3643-5p	5	FBgn0034512	FBgn0003862	FBgn0030362	FBgn0043539	FBgn0026141
dme-miR-9388-5p	5	FBgn0034512	FBgn0022770	FBgn0003862	FBgn0000094	FBgn0052667
dme-miR-991-3p	5	FBgn0040098	FBgn0032122	FBgn0034417	FBgn0020509	FBgn0043539
dme-miR-1014-5p	5	FBgn0032834	FBgn0038198	FBgn0034435	FBgn0033572	FBgn0043539
dme-miR-976-3p	5	FBgn0031746	FBgn0051704	FBgn0034512	FBgn0041629	FBgn0052203
dme-miR-8-3p	4	FBgn0034152	FBgn0033572	FBgn0003862	FBgn0030932
dme-miR-9c-3p	4	FBgn0002856	FBgn0004181	FBgn0015585	FBgn0036837
dme-miR-137-3p	4	FBgn0036970	FBgn0043825	FBgn0030828	FBgn0036837
dme-let-7-3p	4	FBgn0032843	FBgn0022770	FBgn0054034	FBgn0036837
dme-miR-2496-5p	4	FBgn0004414	FBgn0031746	FBgn0034435	FBgn0026141
dme-miR-980-5p	4	FBgn0032122	FBgn0039597	FBgn0034417	FBgn0000094
dme-miR-2493-3p	4	FBgn0003889	FBgn0034435	FBgn0030362	FBgn0026141
dme-miR-2499-3p	4	FBgn0038918	FBgn0033572	FBgn0003862	FBgn0011694
dme-miR-316-5p	4	FBgn0038014	FBgn0004181	FBgn0011694	FBgn0036837
dme-miR-3644-3p	4	FBgn0069354	FBgn0034638	FBgn0086712	FBgn0052190
dme-miR-4975-5p	4	FBgn0034512	FBgn0033868	FBgn0034753	FBgn0052833
dme-miR-2280-3p	4	FBgn0028986	FBgn0034435	FBgn0033868	FBgn0020509
dme-miR-2489-3p	4	FBgn0043825	FBgn0034512	FBgn0034435	FBgn0011694
dme-miR-4980-3p	4	FBgn0037889	FBgn0034638	FBgn0034153	FBgn0043539
dme-miR-985-3p	4	FBgn0011669	FBgn0033942	FBgn0004181	FBgn0051779
dme-miR-2497-3p	4	FBgn0003889	FBgn0038067	FBgn0011694	FBgn0026058
dme-miR-274-3p	4	FBgn0037039	FBgn0038198	FBgn0033167	FBgn0052833
dme-miR-4966-5p	4	FBgn0034435	FBgn0034638	FBgn0004181	FBgn0051779
dme-miR-4968-5p	4	FBgn0034512	FBgn0022770	FBgn0011694	FBgn0020509
dme-miR-4979-5p	4	FBgn0036970	FBgn0038069	FBgn0039597	FBgn0054034
dme-miR-961-3p	4	FBgn0037039	FBgn0038198	FBgn0033167	FBgn0052833
dme-miR-980-3p	4	FBgn0034512	FBgn0022770	FBgn0011694	FBgn0020509
dme-miR-33-5p	3	FBgn0034162	FBgn0003862	FBgn0036837
dme-miR-989-3p	3	FBgn0043533	FBgn0034435	FBgn0003862
dme-miR-4961-3p	3	FBgn0003862	FBgn0004181	FBgn0036837
dme-miR-3642-3p	3	FBgn0003862	FBgn0030362	FBgn0000592
dme-miR-125-3p	3	FBgn0036970	FBgn0054034	FBgn0036837
dme-miR-981-3p	3	FBgn0038198	FBgn0039521	FBgn0036837
dme-miR-1004-5p	3	FBgn0034435	FBgn0033942	FBgn0036837
dme-miR-4946-5p	3	FBgn0034435	FBgn0054002	FBgn0036837
dme-miR-4963-5p	3	FBgn0034435	FBgn0036837	FBgn0052190
dme-miR-974-3p	3	FBgn0032853	FBgn0040097	FBgn0003862
dme-miR-988-5p	3	FBgn0011668	FBgn0034435	FBgn0036837
dme-miR-2280-5p	3	FBgn0034512	FBgn0003862	FBgn0026058
dme-miR-2281-3p	3	FBgn0034435	FBgn0003862	FBgn0054002
dme-miR-2281-5p	3	FBgn0003862	FBgn0054002	FBgn0052833
dme-miR-3645-3p	3	FBgn0034474	FBgn0034638	FBgn0085464
dme-miR-964-5p	3	FBgn0033868	FBgn0003862	FBgn0015585
dme-miR-iab-8-3p	3	FBgn0002856	FBgn0000094	FBgn0054002
dme-miR-956-5p	3	FBgn0034435	FBgn0052203	FBgn0026141
dme-miR-964-3p	3	FBgn0002856	FBgn0040093	FBgn0004181
dme-miR-975-5p	3	FBgn0011668	FBgn0034753	FBgn0030932
dme-miR-1000-5p	3	FBgn0036970	FBgn0034162	FBgn0011694
dme-miR-2494-5p	3	FBgn0002855	FBgn0050488	FBgn0051779
dme-miR-315-3p	3	FBgn0034512	FBgn0034435	FBgn0034638
dme-miR-79-5p	3	FBgn0051704	FBgn0038198	FBgn0034435
dme-miR-971-3p	3	FBgn0003889	FBgn0039597	FBgn0034435
dme-miR-976-5p	3	FBgn0043533	FBgn0043532	FBgn0040093
dme-miR-1007-3p	3	FBgn0011669	FBgn0040093	FBgn0003034
dme-miR-2492-3p	3	FBgn0003889	FBgn0034435	FBgn0036495
dme-miR-274-5p	3	FBgn0039598	FBgn0054034	FBgn0052190
dme-miR-288-3p	3	FBgn0003889	FBgn0034435	FBgn0000592
dme-miR-305-3p	3	FBgn0037039	FBgn0051779	FBgn0043539
dme-miR-9377-5p	3	FBgn0037889	FBgn0034753	FBgn0036091
dme-miR-999-5p	3	FBgn0033572	FBgn0052833	FBgn0030362
dme-miR-210-5p	2	FBgn0031746	FBgn0003862
dme-miR-4972-3p	2	FBgn0003862	FBgn0036837
dme-miR-2498-3p	2	FBgn0034417	FBgn0051779
dme-miR-303-3p	2	FBgn0034638	FBgn0003862
dme-miR-310-3p	2	FBgn0022770	FBgn0030362
dme-miR-311-3p	2	FBgn0022770	FBgn0030362
dme-miR-312-3p	2	FBgn0022770	FBgn0030362
dme-miR-313-3p	2	FBgn0022770	FBgn0030362
dme-miR-92a-3p	2	FBgn0022770	FBgn0030362
dme-miR-92b-3p	2	FBgn0022770	FBgn0030362
dme-miR-9373-3p	2	FBgn0022770	FBgn0003862
dme-miR-13b-1-5p	2	FBgn0000094	FBgn0030362
dme-miR-283-5p	2	FBgn0033868	FBgn0003862
dme-miR-3643-3p	2	FBgn0037039	FBgn0003862
dme-miR-4968-3p	2	FBgn0037039	FBgn0036837
dme-miR-975-3p	2	FBgn0003862	FBgn0051779
dme-miR-999-3p	2	FBgn0011559	FBgn0003862
dme-miR-2491-5p	2	FBgn0003862	FBgn0054034
dme-miR-252-3p	2	FBgn0003862	FBgn0030828
dme-miR-283-3p	2	FBgn0030932	FBgn0026141
dme-miR-285-3p	2	FBgn0033572	FBgn0053126
dme-miR-9376-3p	2	FBgn0039598	FBgn0003862
dme-miR-958-5p	2	FBgn0003862	FBgn0026058
dme-miR-995-3p	2	FBgn0033572	FBgn0053126
dme-miR-998-3p	2	FBgn0033572	FBgn0053126
dme-bantam-5p	2	FBgn0043533	FBgn0053126
dme-miR-2490-3p	2	FBgn0034638	FBgn0051779
dme-miR-280-5p	2	FBgn0050488	FBgn0015585
dme-miR-305-5p	2	FBgn0038395	FBgn0034512
dme-miR-306-3p	2	FBgn0031746	FBgn0034435
dme-miR-4915-5p	2	FBgn0004780	FBgn0033572
dme-miR-4979-3p	2	FBgn0034638	FBgn0051779
dme-miR-9384-3p	2	FBgn0034435	FBgn0034753
dme-miR-983-3p	2	FBgn0043825	FBgn0034638
dme-miR-998-5p	2	FBgn0034435	FBgn0054034
dme-miR-279-5p	2	FBgn0031746	FBgn0003034
dme-miR-282-3p	2	FBgn0033572	FBgn0054051
dme-miR-3641-3p	2	FBgn0038198	FBgn0043539
dme-miR-4948-3p	2	FBgn0034435	FBgn0033868
dme-miR-4956-5p	2	FBgn0034435	FBgn0022770
dme-miR-4957-3p	2	FBgn0022770	FBgn0011694
dme-miR-4959-5p	2	FBgn0038198	FBgn0034638
dme-miR-4982-5p	2	FBgn0031746	FBgn0011669
dme-miR-4985-5p	2	FBgn0038198	FBgn0054034
dme-miR-929-3p	2	FBgn0038198	FBgn0040093
dme-miR-9379-3p	2	FBgn0034435	FBgn0015584
dme-miR-959-5p	2	FBgn0043532	FBgn0004181
dme-miR-982-3p	2	FBgn0037039	FBgn0033868
dme-miR-10-3p	2	FBgn0052190	FBgn0043539
dme-miR-1006-3p	2	FBgn0052190	FBgn0043539
dme-miR-1009-3p	2	FBgn0043825	FBgn0043533
dme-miR-1012-3p	2	FBgn0038919	FBgn0030362
dme-miR-1014-3p	2	FBgn0033572	FBgn0033167
dme-miR-1017-3p	2	FBgn0011669	FBgn0040093
dme-miR-11-5p	2	FBgn0051515	FBgn0051779
dme-miR-137-5p	2	FBgn0004629	FBgn0034435
dme-miR-13a-5p	2	FBgn0043825	FBgn0050395
dme-miR-2489-5p	2	FBgn0083141	FBgn0034512
dme-miR-2490-5p	2	FBgn0034435	FBgn0022770
dme-miR-2500-3p	2	FBgn0083141	FBgn0053126
dme-miR-2500-5p	2	FBgn0039597	FBgn0034435
dme-miR-263b-5p	2	FBgn0034154	FBgn0022770
dme-miR-276a-3p	2	FBgn0033572	FBgn0033167
dme-miR-276b-3p	2	FBgn0033572	FBgn0033167
dme-miR-314-5p	2	FBgn0032853	FBgn0022770
dme-miR-4-5p	2	FBgn0002863	FBgn0011670
dme-miR-4913-3p	2	FBgn0032843	FBgn0032868
dme-miR-4949-3p	2	FBgn0039597	FBgn0043539
dme-miR-4965-3p	2	FBgn0033572	FBgn0034753
dme-miR-4967-3p	2	FBgn0003889	FBgn0034753
dme-miR-9373-5p	2	FBgn0034512	FBgn0043539
dme-miR-960-3p	2	FBgn0034512	FBgn0053126
dme-miR-966-3p	2	FBgn0034435	FBgn0033868
dme-miR-966-5p	2	FBgn0004181	FBgn0003034
dme-miR-974-5p	2	FBgn0032868	FBgn0022770
dme-miR-986-3p	2	FBgn0043825	FBgn0033572
dme-miR-987-5p	2	FBgn0038919	FBgn0085464
dme-miR-994-5p	2	FBgn0039597	FBgn0034435
dme-miR-968-5p	2	FBgn0043532	FBgn0022770
dme-miR-4954-3p	1	FBgn0003862
dme-miR-973-5p	1	FBgn0022770
dme-miR-2283-3p	1	FBgn0003862
dme-miR-2492-5p	1	FBgn0003862
dme-miR-4-3p	1	FBgn0036837
dme-miR-4945-5p	1	FBgn0036837
dme-miR-9371-5p	1	FBgn0036837
dme-miR-968-3p	1	FBgn0003862
dme-miR-979-3p	1	FBgn0036837
dme-miR-10-5p	1	FBgn0003862
dme-miR-304-3p	1	FBgn0003862
dme-miR-6-1-5p	1	FBgn0003862
dme-miR-973-3p	1	FBgn0003862
dme-miR-1012-5p	1	FBgn0034638
dme-miR-190-5p	1	FBgn0034512
dme-miR-2499-5p	1	FBgn0026141
dme-miR-307a-3p	1	FBgn0034638
dme-miR-307b-5p	1	FBgn0034638
dme-miR-3641-5p	1	FBgn0026141
dme-miR-375-3p	1	FBgn0022770
dme-miR-4950-3p	1	FBgn0034638
dme-miR-4955-5p	1	FBgn0022770
dme-miR-5-5p	1	FBgn0026141
dme-miR-927-3p	1	FBgn0011694
dme-miR-9381-3p	1	FBgn0022770
dme-miR-9385-5p	1	FBgn0022770
dme-miR-986-5p	1	FBgn0034638
dme-miR-9a-5p	1	FBgn0026141
dme-miR-9b-5p	1	FBgn0026141
dme-miR-9c-5p	1	FBgn0026141
dme-miR-12-3p	1	FBgn0043532
dme-miR-3645-5p	1	FBgn0038198
dme-miR-4918-5p	1	FBgn0034753
dme-miR-4919-3p	1	FBgn0038198
dme-miR-4944-5p	1	FBgn0036970
dme-miR-4983-5p	1	FBgn0034753
dme-miR-79-3p	1	FBgn0038198
dme-miR-9370-5p	1	FBgn0002856
dme-miR-9388-3p	1	FBgn0043532
dme-miR-954-5p	1	FBgn0034435
dme-miR-963-3p	1	FBgn0011559
dme-miR-967-3p	1	FBgn0034435
dme-miR-970-3p	1	FBgn0030362
dme-miR-988-3p	1	FBgn0031746
dme-miR-997-5p	1	FBgn0033572
dme-miR-9a-3p	1	FBgn0038198
dme-bantam-3p	1	FBgn0033572
dme-miR-1-5p	1	FBgn0051515
dme-miR-1001-5p	1	FBgn0000592
dme-miR-1002-3p	1	FBgn0033572
dme-miR-1003-3p	1	FBgn0004414
dme-miR-1004-3p	1	FBgn0004414
dme-miR-1005-3p	1	FBgn0022770
dme-miR-1008-3p	1	FBgn0022770
dme-miR-1010-5p	1	FBgn0033572
dme-miR-11-3p	1	FBgn0003889
dme-miR-124-3p	1	FBgn0034753
dme-miR-13a-3p	1	FBgn0003889
dme-miR-13b-3p	1	FBgn0003889
dme-miR-184-5p	1	FBgn0034154
dme-miR-2495-3p	1	FBgn0033572
dme-miR-2495-5p	1	FBgn0022770
dme-miR-2501-3p	1	FBgn0033167
dme-miR-2535b-3p	1	FBgn0033572
dme-miR-263a-3p	1	FBgn0003889
dme-miR-263b-3p	1	FBgn0034152
dme-miR-275-3p	1	FBgn0043533
dme-miR-276a-5p	1	FBgn0043539
dme-miR-276b-5p	1	FBgn0043539
dme-miR-277-5p	1	FBgn0004414
dme-miR-278-5p	1	FBgn0030362
dme-miR-279-3p	1	FBgn0030362
dme-miR-282-5p	1	FBgn0034638
dme-miR-284-5p	1	FBgn0022770
dme-miR-286-3p	1	FBgn0030362
dme-miR-2a-1-5p	1	FBgn0043533
dme-miR-2a-3p	1	FBgn0003889
dme-miR-2b-3p	1	FBgn0003889
dme-miR-2c-3p	1	FBgn0003889
dme-miR-306-5p	1	FBgn0043533
dme-miR-307b-3p	1	FBgn0034154
dme-miR-308-3p	1	FBgn0003889
dme-miR-309-5p	1	FBgn0000592
dme-miR-317-3p	1	FBgn0033572
dme-miR-31a-5p	1	FBgn0033572
dme-miR-31b-5p	1	FBgn0033572
dme-miR-3642-5p	1	FBgn0003889
dme-miR-3644-5p	1	FBgn0052833
dme-miR-4908-3p	1	FBgn0022770
dme-miR-4912-5p	1	FBgn0015585
dme-miR-4914-5p	1	FBgn0052833
dme-miR-4940-3p	1	FBgn0002855
dme-miR-4940-5p	1	FBgn0033572
dme-miR-4941-3p	1	FBgn0022770
dme-miR-4943-3p	1	FBgn0033572
dme-miR-4949-5p	1	FBgn0033572
dme-miR-4952-5p	1	FBgn0033572
dme-miR-4954-5p	1	FBgn0039597
dme-miR-4960-3p	1	FBgn0033572
dme-miR-4961-5p	1	FBgn0011670
dme-miR-4967-5p	1	FBgn0034435
dme-miR-4969-3p	1	FBgn0033572
dme-miR-4973-3p	1	FBgn0037039
dme-miR-4977-3p	1	FBgn0052833
dme-miR-4982-3p	1	FBgn0022770
dme-miR-4983-3p	1	FBgn0011670
dme-miR-4985-3p	1	FBgn0034435
dme-miR-4987-5p	1	FBgn0003889
dme-miR-5-3p	1	FBgn0003889
dme-miR-6-3p	1	FBgn0003889
dme-miR-7-5p	1	FBgn0033572
dme-miR-929-5p	1	FBgn0034512
dme-miR-9371-3p	1	FBgn0038067
dme-miR-9372-3p	1	FBgn0034753
dme-miR-9375-3p	1	FBgn0050395
dme-miR-9379-5p	1	FBgn0051779
dme-miR-9382-5p	1	FBgn0085464
dme-miR-9385-3p	1	FBgn0054034
dme-miR-955-5p	1	FBgn0036495
dme-miR-956-3p	1	FBgn0033572
dme-miR-961-5p	1	FBgn0033167
dme-miR-965-5p	1	FBgn0000592
dme-miR-969-3p	1	FBgn0039598
dme-miR-971-5p	1	FBgn0038014
dme-miR-977-3p	1	FBgn0052190
dme-miR-978-3p	1	FBgn0022770
dme-miR-978-5p	1	FBgn0034753
dme-miR-982-5p	1	FBgn0004181
dme-miR-989-5p	1	FBgn0034753
dme-miR-990-3p	1	FBgn0086712
dme-miR-991-5p	1	FBgn0083966
dme-miR-993-3p	1	FBgn0034512
dme-miR-996-3p	1	FBgn0030362
dme-miR-997-3p	1	FBgn0052190

## Sheet: Table S1e
miRNA	#gene targets	gene identity
dme-miR-4943-5p	42	Spn77Bc	Acp26Ab	CG31872	CG31704	Acp36DE	CG10651	CG31680	scpr-A	CG10407	CG17843	Acp95EF	CG4815	CG18067	CG4847	Acp53Ea	Acp53C14b	ND-51L2	Cpr51A	antr	polyph	lectin-46Cb	lectin-46Ca	CG1701	trx	Anp	CG34002	CG34033	CG34034	CG34435	CG2852	Ebp	Acp62F	CG10862	CG5162	Ggt-1	CG18135	NUCB1	SP	Cpr67Fb	Obp22a	Cdlc2	NLaz
dme-miR-4953-3p	17	Spn77Bc	Spn28B	Acp29AB	CG31704	CG13965	Npc2b	Cys	Acp95EF	CG4815	Obp56e	fest	S-Lap7	antr	CG1701	trx	CG34002	CG32833
dme-miR-7-3p	14	CG10587	msopa	Porin2	CG31704	CG4815	CG10433	ND-51L2	CG1701	Peritrophin-A	trx	Acp62F	CG10862	Ggt-1	CG18135
dme-miR-315-5p	11	CG18284	Acp36DE	CG31680	CG17919	fest	CG10433	CG30395	S-Lap7	trx	Est-6	Cdlc2
dme-miR-9369-3p	10	Acp26Ab	CG31704	Acp36DE	CG13965	CG10041	CG10433	Peritrophin-A	trx	Acp63F	Acp24A4
dme-miR-289-5p	9	CG31872	Obp56e	CG10433	lectin-46Ca	Ebp	EbpII	Acp63F	CG18135	SP
dme-miR-972-5p	9	CG31872	Obp56e	CG10433	lectin-46Ca	Ebp	EbpII	Acp63F	CG18135	SP
dme-miR-2283-5p	9	Acp26Ab	CG31872	Porin2	CG10433	S-Lap7	trx	Ebp	CG18135	Est-6
dme-miR-4974-3p	9	CG17843	Mst57Dc	Hexo2	Peritrophin-A	trx	Ebp	regucalcin	Ggt-1	NUCB1
dme-miR-277-3p	9	CG9029	CG6690	fest	CG6426	Acp53C14b	CG15117	CG34435	CG2852	NUCB1
dme-miR-957-5p	9	msopa	CG31704	CG13965	CG11630	CG10433	trx	Acp62F	CG15635	Obp22a
dme-miR-4910-5p	8	CG31872	CG18284	Npc2b	CG31515	Acp53C14a	trx	Ebp	Cpr67Fb
dme-miR-1008-5p	7	CG31704	CG9997	CG1701	trx	CG15117	EbpII	CG18135
dme-miR-2279-5p	7	CG31704	CG9997	CG1701	trx	CG15117	EbpII	CG18135
dme-miR-1013-3p	7	CG31872	Spn38F	fest	CG30395	trx	Anp	CG18628
dme-miR-4916-3p	7	CG17919	CG5402	CG4815	Obp56i	fest	ND-51L2	trx
dme-miR-1016-5p	7	msopa	Spn28F	Acp36DE	CG10433	CG30395	regucalcin	NUCB1
dme-miR-955-3p	7	CG31704	CG13965	Spn38F	CG9997	polyph	CG1701	CG10862
dme-miR-4977-5p	6	Spn28B	Obp56e	fest	CG1701	EbpII	CG15635
dme-miR-4984-3p	6	CG18284	Obp56e	fest	CG2852	Est-6	CG15635
dme-miR-4911-3p	6	CG10587	Spn28B	Acp36DE	fest	CG32833	EbpII
dme-miR-972-3p	5	CG18284	CG10433	antr	Peritrophin-A	trx
dme-miR-33-3p	5	msopa	Spn28F	CG9997	trx	CG15117
dme-miR-2491-3p	5	Spn77Bc	Peritrophin-A	CG2852	Est-6	NLaz
dme-miR-4969-5p	5	Acp26Ab	polyph	lectin-30A	CG15117	CG2852
dme-miR-9372-5p	5	Acp26Ab	CG31883	scpr-A	fest	trx
dme-miR-2497-5p	5	CG18284	Npc2b	aqrs	CG18067	trx
dme-miR-3643-5p	5	CG18067	trx	regucalcin	Obp22a	Cdlc2
dme-miR-9388-5p	5	CG18067	Peritrophin-A	trx	Anp	ssp7
dme-miR-991-3p	5	lectin-29Ca	CG31883	CG15117	Acp62F	Obp22a
dme-miR-1014-5p	5	CG13965	Npc2b	fest	polyph	Obp22a
dme-miR-976-3p	5	CG9029	CG31704	CG18067	Hexo2	Spn75F
dme-miR-8-3p	4	Acp53C14a	polyph	trx	Ggt-1
dme-miR-9c-3p	4	Acp26Ab	Ebp	Acp63F	CG18135
dme-miR-137-3p	4	Spn77Bc	CG18284	CG5162	CG18135
dme-let-7-3p	4	CG10730	Peritrophin-A	CG34034	CG18135
dme-miR-2496-5p	4	msopa	CG9029	fest	Cdlc2
dme-miR-980-5p	4	CG31883	CG9997	CG15117	Anp
dme-miR-2493-3p	4	βTub85D	fest	regucalcin	Cdlc2
dme-miR-2499-3p	4	CG6690	polyph	trx	EbpII
dme-miR-316-5p	4	CG10041	Ebp	EbpII	CG18135
dme-miR-3644-3p	4	Porin2	CG10433	Egm	NUCB1
dme-miR-4975-5p	4	CG18067	S-Lap7	CG2852	CG32833
dme-miR-2280-3p	4	Spn38F	fest	S-Lap7	Acp62F
dme-miR-2489-3p	4	CG18284	CG18067	fest	EbpII
dme-miR-4980-3p	4	scpr-A	CG10433	Acp53C14b	Obp22a
dme-miR-985-3p	4	Mst57Db	Cpr51A	Ebp	Acp24A4
dme-miR-2497-3p	4	βTub85D	CG11598	EbpII	OdsH
dme-miR-274-3p	4	CG10587	Npc2b	CG1701	CG32833
dme-miR-4966-5p	4	fest	CG10433	Ebp	Acp24A4
dme-miR-4968-5p	4	CG18067	Peritrophin-A	EbpII	Acp62F
dme-miR-4979-5p	4	Spn77Bc	CG11608	CG9997	CG34034
dme-miR-961-3p	4	CG10587	Npc2b	CG1701	CG32833
dme-miR-980-3p	4	CG18067	Peritrophin-A	EbpII	Acp62F
dme-miR-33-5p	3	CG6426	trx	CG18135
dme-miR-989-3p	3	Obp56f	fest	trx
dme-miR-4961-3p	3	trx	Ebp	CG18135
dme-miR-3642-3p	3	trx	regucalcin	Est-6
dme-miR-125-3p	3	Spn77Bc	CG34034	CG18135
dme-miR-981-3p	3	Npc2b	CG5402	CG18135
dme-miR-1004-5p	3	fest	Cpr51A	CG18135
dme-miR-4946-5p	3	fest	CG34002	CG18135
dme-miR-4963-5p	3	fest	CG18135	NUCB1
dme-miR-974-3p	3	CG10651	lectin-30A	trx
dme-miR-988-5p	3	Mst57Da	fest	CG18135
dme-miR-2280-5p	3	CG18067	trx	OdsH
dme-miR-2281-3p	3	fest	trx	CG34002
dme-miR-2281-5p	3	trx	CG34002	CG32833
dme-miR-3645-3p	3	Obp56g	CG10433	CG34435
dme-miR-964-5p	3	S-Lap7	trx	Acp63F
dme-miR-iab-8-3p	3	Acp26Ab	Anp	CG34002
dme-miR-956-5p	3	fest	Spn75F	Cdlc2
dme-miR-964-3p	3	Acp26Ab	lectin-46Ca	Ebp
dme-miR-975-5p	3	Mst57Da	CG2852	Ggt-1
dme-miR-1000-5p	3	Spn77Bc	CG6426	EbpII
dme-miR-2494-5p	3	Acp26Aa	antr	Acp24A4
dme-miR-315-3p	3	CG18067	fest	CG10433
dme-miR-79-5p	3	CG31704	Npc2b	fest
dme-miR-971-3p	3	βTub85D	CG9997	fest
dme-miR-976-5p	3	Obp56f	Obp56i	lectin-46Ca
dme-miR-1007-3p	3	Mst57Db	lectin-46Ca	SP
dme-miR-2492-3p	3	βTub85D	fest	CG33259
dme-miR-274-5p	3	aqrs	CG34034	NUCB1
dme-miR-288-3p	3	βTub85D	fest	Est-6
dme-miR-305-3p	3	CG10587	Acp24A4	Obp22a
dme-miR-9377-5p	3	scpr-A	CG2852	CG18628
dme-miR-999-5p	3	polyph	CG32833	regucalcin
dme-miR-210-5p	2	CG9029	trx
dme-miR-4972-3p	2	trx	CG18135
dme-miR-2498-3p	2	CG15117	Acp24A4
dme-miR-303-3p	2	CG10433	trx
dme-miR-310-3p	2	Peritrophin-A	regucalcin
dme-miR-311-3p	2	Peritrophin-A	regucalcin
dme-miR-312-3p	2	Peritrophin-A	regucalcin
dme-miR-313-3p	2	Peritrophin-A	regucalcin
dme-miR-92a-3p	2	Peritrophin-A	regucalcin
dme-miR-92b-3p	2	Peritrophin-A	regucalcin
dme-miR-9373-3p	2	Peritrophin-A	trx
dme-miR-13b-1-5p	2	Anp	regucalcin
dme-miR-283-5p	2	S-Lap7	trx
dme-miR-3643-3p	2	CG10587	trx
dme-miR-4968-3p	2	CG10587	CG18135
dme-miR-975-3p	2	trx	Acp24A4
dme-miR-999-3p	2	Acp36DE	trx
dme-miR-2491-5p	2	trx	CG34034
dme-miR-252-3p	2	trx	CG5162
dme-miR-283-3p	2	Ggt-1	Cdlc2
dme-miR-285-3p	2	polyph	NLaz
dme-miR-9376-3p	2	aqrs	trx
dme-miR-958-5p	2	trx	OdsH
dme-miR-995-3p	2	polyph	NLaz
dme-miR-998-3p	2	polyph	NLaz
dme-bantam-5p	2	Obp56f	NLaz
dme-miR-2490-3p	2	CG10433	Acp24A4
dme-miR-280-5p	2	antr	Acp63F
dme-miR-305-5p	2	CG10407	CG18067
dme-miR-306-3p	2	CG9029	fest
dme-miR-4915-5p	2	Ccp84Ad	polyph
dme-miR-4979-3p	2	CG10433	Acp24A4
dme-miR-9384-3p	2	fest	CG2852
dme-miR-983-3p	2	CG18284	CG10433
dme-miR-998-5p	2	fest	CG34034
dme-miR-279-5p	2	CG9029	SP
dme-miR-282-3p	2	polyph	CG34051
dme-miR-3641-3p	2	Npc2b	Obp22a
dme-miR-4948-3p	2	fest	S-Lap7
dme-miR-4956-5p	2	fest	Peritrophin-A
dme-miR-4957-3p	2	Peritrophin-A	EbpII
dme-miR-4959-5p	2	Npc2b	CG10433
dme-miR-4982-5p	2	CG9029	Mst57Db
dme-miR-4985-5p	2	Npc2b	CG34034
dme-miR-929-3p	2	Npc2b	lectin-46Ca
dme-miR-9379-3p	2	fest	Acp53Ea
dme-miR-959-5p	2	Obp56i	Ebp
dme-miR-982-3p	2	CG10587	S-Lap7
dme-miR-10-3p	2	NUCB1	Obp22a
dme-miR-1006-3p	2	NUCB1	Obp22a
dme-miR-1009-3p	2	CG18284	Obp56f
dme-miR-1012-3p	2	CG17843	regucalcin
dme-miR-1014-3p	2	polyph	CG1701
dme-miR-1017-3p	2	Mst57Db	lectin-46Ca
dme-miR-11-5p	2	CG31515	Acp24A4
dme-miR-137-5p	2	Cys	fest
dme-miR-13a-5p	2	CG18284	CG30395
dme-miR-2489-5p	2	Spn28B	CG18067
dme-miR-2490-5p	2	fest	Peritrophin-A
dme-miR-2500-3p	2	Spn28B	NLaz
dme-miR-2500-5p	2	CG9997	fest
dme-miR-263b-5p	2	CG5267	Peritrophin-A
dme-miR-276a-3p	2	polyph	CG1701
dme-miR-276b-3p	2	polyph	CG1701
dme-miR-314-5p	2	CG10651	Peritrophin-A
dme-miR-4-5p	2	Acp95EF	Mst57Dc
dme-miR-4913-3p	2	CG10730	CG17472
dme-miR-4949-3p	2	CG9997	Obp22a
dme-miR-4965-3p	2	polyph	CG2852
dme-miR-4967-3p	2	βTub85D	CG2852
dme-miR-9373-5p	2	CG18067	Obp22a
dme-miR-960-3p	2	CG18067	NLaz
dme-miR-966-3p	2	fest	S-Lap7
dme-miR-966-5p	2	Ebp	SP
dme-miR-974-5p	2	CG17472	Peritrophin-A
dme-miR-986-3p	2	CG18284	polyph
dme-miR-987-5p	2	CG17843	CG34435
dme-miR-994-5p	2	CG9997	fest
dme-miR-968-5p	2	Obp56i	Peritrophin-A
dme-miR-4954-3p	1	trx
dme-miR-973-5p	1	Peritrophin-A
dme-miR-2283-3p	1	trx
dme-miR-2492-5p	1	trx
dme-miR-4-3p	1	CG18135
dme-miR-4945-5p	1	CG18135
dme-miR-9371-5p	1	CG18135
dme-miR-968-3p	1	trx
dme-miR-979-3p	1	CG18135
dme-miR-10-5p	1	trx
dme-miR-304-3p	1	trx
dme-miR-6-1-5p	1	trx
dme-miR-973-3p	1	trx
dme-miR-1012-5p	1	CG10433
dme-miR-190-5p	1	CG18067
dme-miR-2499-5p	1	Cdlc2
dme-miR-307a-3p	1	CG10433
dme-miR-307b-5p	1	CG10433
dme-miR-3641-5p	1	Cdlc2
dme-miR-375-3p	1	Peritrophin-A
dme-miR-4950-3p	1	CG10433
dme-miR-4955-5p	1	Peritrophin-A
dme-miR-5-5p	1	Cdlc2
dme-miR-927-3p	1	EbpII
dme-miR-9381-3p	1	Peritrophin-A
dme-miR-9385-5p	1	Peritrophin-A
dme-miR-986-5p	1	CG10433
dme-miR-9a-5p	1	Cdlc2
dme-miR-9b-5p	1	Cdlc2
dme-miR-9c-5p	1	Cdlc2
dme-miR-12-3p	1	Obp56i
dme-miR-3645-5p	1	Npc2b
dme-miR-4918-5p	1	CG2852
dme-miR-4919-3p	1	Npc2b
dme-miR-4944-5p	1	Spn77Bc
dme-miR-4983-5p	1	CG2852
dme-miR-79-3p	1	Npc2b
dme-miR-9370-5p	1	Acp26Ab
dme-miR-9388-3p	1	Obp56i
dme-miR-954-5p	1	fest
dme-miR-963-3p	1	Acp36DE
dme-miR-967-3p	1	fest
dme-miR-970-3p	1	regucalcin
dme-miR-988-3p	1	CG9029
dme-miR-997-5p	1	polyph
dme-miR-9a-3p	1	Npc2b
dme-bantam-3p	1	polyph
dme-miR-1-5p	1	CG31515
dme-miR-1001-5p	1	Est-6
dme-miR-1002-3p	1	polyph
dme-miR-1003-3p	1	msopa
dme-miR-1004-3p	1	msopa
dme-miR-1005-3p	1	Peritrophin-A
dme-miR-1008-3p	1	Peritrophin-A
dme-miR-1010-5p	1	polyph
dme-miR-11-3p	1	βTub85D
dme-miR-124-3p	1	CG2852
dme-miR-13a-3p	1	βTub85D
dme-miR-13b-3p	1	βTub85D
dme-miR-184-5p	1	CG5267
dme-miR-2495-3p	1	polyph
dme-miR-2495-5p	1	Peritrophin-A
dme-miR-2501-3p	1	CG1701
dme-miR-2535b-3p	1	polyph
dme-miR-263a-3p	1	βTub85D
dme-miR-263b-3p	1	Acp53C14a
dme-miR-275-3p	1	Obp56f
dme-miR-276a-5p	1	Obp22a
dme-miR-276b-5p	1	Obp22a
dme-miR-277-5p	1	msopa
dme-miR-278-5p	1	regucalcin
dme-miR-279-3p	1	regucalcin
dme-miR-282-5p	1	CG10433
dme-miR-284-5p	1	Peritrophin-A
dme-miR-286-3p	1	regucalcin
dme-miR-2a-1-5p	1	Obp56f
dme-miR-2a-3p	1	βTub85D
dme-miR-2b-3p	1	βTub85D
dme-miR-2c-3p	1	βTub85D
dme-miR-306-5p	1	Obp56f
dme-miR-307b-3p	1	CG5267
dme-miR-308-3p	1	βTub85D
dme-miR-309-5p	1	Est-6
dme-miR-317-3p	1	polyph
dme-miR-31a-5p	1	polyph
dme-miR-31b-5p	1	polyph
dme-miR-3642-5p	1	βTub85D
dme-miR-3644-5p	1	CG32833
dme-miR-4908-3p	1	Peritrophin-A
dme-miR-4912-5p	1	Acp63F
dme-miR-4914-5p	1	CG32833
dme-miR-4940-3p	1	Acp26Aa
dme-miR-4940-5p	1	polyph
dme-miR-4941-3p	1	Peritrophin-A
dme-miR-4943-3p	1	polyph
dme-miR-4949-5p	1	polyph
dme-miR-4952-5p	1	polyph
dme-miR-4954-5p	1	CG9997
dme-miR-4960-3p	1	polyph
dme-miR-4961-5p	1	Mst57Dc
dme-miR-4967-5p	1	fest
dme-miR-4969-3p	1	polyph
dme-miR-4973-3p	1	CG10587
dme-miR-4977-3p	1	CG32833
dme-miR-4982-3p	1	Peritrophin-A
dme-miR-4983-3p	1	Mst57Dc
dme-miR-4985-3p	1	fest
dme-miR-4987-5p	1	βTub85D
dme-miR-5-3p	1	βTub85D
dme-miR-6-3p	1	βTub85D
dme-miR-7-5p	1	polyph
dme-miR-929-5p	1	CG18067
dme-miR-9371-3p	1	CG11598
dme-miR-9372-3p	1	CG2852
dme-miR-9375-3p	1	CG30395
dme-miR-9379-5p	1	Acp24A4
dme-miR-9382-5p	1	CG34435
dme-miR-9385-3p	1	CG34034
dme-miR-955-5p	1	CG33259
dme-miR-956-3p	1	polyph
dme-miR-961-5p	1	CG1701
dme-miR-965-5p	1	Est-6
dme-miR-969-3p	1	aqrs
dme-miR-971-5p	1	CG10041
dme-miR-977-3p	1	NUCB1
dme-miR-978-3p	1	Peritrophin-A
dme-miR-978-5p	1	CG2852
dme-miR-982-5p	1	Ebp
dme-miR-989-5p	1	CG2852
dme-miR-990-3p	1	Egm
dme-miR-991-5p	1	CG34130
dme-miR-993-3p	1	CG18067
dme-miR-996-3p	1	regucalcin
dme-miR-997-3p	1	NUCB1

## Sheet: Table S1f
FB gene id	gene name	#miRNA	miRNA identity
FBgn0003862	trithorax	50	dme-miR-3643-3p	dme-miR-2283-3p	dme-miR-968-3p	dme-miR-975-3p	dme-miR-2492-5p	dme-miR-4943-5p	dme-miR-9372-5p	dme-miR-33-5p	dme-miR-1013-3p	dme-miR-4953-3p	dme-miR-989-3p	dme-miR-315-5p	dme-miR-957-5p	dme-miR-3643-5p	dme-miR-999-3p	dme-miR-9376-3p	dme-miR-9369-3p	dme-miR-283-5p	dme-miR-9373-3p	dme-miR-4954-3p	dme-miR-8-3p	dme-miR-4910-5p	dme-miR-2280-5p	dme-miR-2281-5p	dme-miR-10-5p	dme-miR-972-3p	dme-miR-4916-3p	dme-miR-303-3p	dme-miR-4974-3p	dme-miR-2499-3p	dme-miR-2497-5p	dme-miR-4961-3p	dme-miR-9388-5p	dme-miR-2279-5p	dme-miR-1008-5p	dme-miR-33-3p	dme-miR-973-3p	dme-miR-2491-5p	dme-miR-210-5p	dme-miR-7-3p	dme-miR-974-3p	dme-miR-3642-3p	dme-miR-964-5p	dme-miR-958-5p	dme-miR-252-3p	dme-miR-4972-3p	dme-miR-304-3p
FBgn0034435	wurstfest	42	dme-miR-9379-3p	dme-miR-4956-5p	dme-miR-954-5p	dme-miR-1014-5p	dme-miR-989-3p	dme-miR-9384-3p	dme-miR-2493-3p	dme-miR-2496-5p	dme-miR-306-3p	dme-miR-1004-5p	dme-miR-315-5p	dme-miR-956-5p	dme-miR-2492-3p	dme-miR-967-3p	dme-miR-4985-3p	dme-miR-4948-3p	dme-miR-277-3p	dme-miR-4963-5p	dme-miR-315-3p	dme-miR-4967-5p	dme-miR-966-3p	dme-miR-9372-5p	dme-miR-988-5p	dme-miR-4966-5p	dme-miR-998-5p	dme-miR-4953-3p	dme-miR-4911-3p	dme-miR-4977-5p	dme-miR-4984-3p	dme-miR-2490-5p	dme-miR-4946-5p	dme-miR-971-3p	dme-miR-2281-3p	dme-miR-137-5p	dme-miR-79-5p	dme-miR-4916-3p	dme-miR-2489-3p	dme-miR-1013-3p	dme-miR-994-5p	dme-miR-2500-5p	dme-miR-288-3p	dme-miR-2280-3p
FBgn0022770	Peritrophin A	36	dme-miR-978-3p	dme-miR-314-5p	dme-miR-1005-3p	dme-miR-284-5p	dme-miR-4982-3p	dme-miR-2495-5p	dme-miR-974-5p	dme-miR-2490-5p	dme-miR-4941-3p	dme-miR-4956-5p	dme-miR-4908-3p	dme-miR-980-3p	dme-miR-4968-5p	dme-miR-4957-3p	dme-miR-1008-3p	dme-miR-263b-5p	dme-miR-9373-3p	dme-miR-375-3p	dme-miR-92b-3p	dme-miR-313-3p	dme-miR-311-3p	dme-miR-312-3p	dme-miR-310-3p	dme-miR-92a-3p	dme-miR-9388-5p	dme-miR-9369-3p	dme-miR-2491-3p	dme-miR-9385-5p	dme-miR-9381-3p	dme-miR-968-5p	dme-miR-4955-5p	dme-miR-973-5p	dme-let-7-3p	dme-miR-4974-3p	dme-miR-7-3p	dme-miR-972-3p
FBgn0033572	polyphemus	34	dme-miR-276b-3p	dme-miR-276a-3p	dme-miR-2535b-3p	dme-miR-4960-3p	dme-miR-1010-5p	dme-miR-1014-5p	dme-miR-1002-3p	dme-miR-31a-5p	dme-miR-31b-5p	dme-miR-4940-5p	dme-miR-1014-3p	dme-bantam-3p	dme-miR-7-5p	dme-miR-955-3p	dme-miR-986-3p	dme-miR-2499-3p	dme-miR-956-3p	dme-miR-8-3p	dme-miR-999-5p	dme-miR-4915-5p	dme-miR-4969-3p	dme-miR-2495-3p	dme-miR-4965-3p	dme-miR-4949-5p	dme-miR-317-3p	dme-miR-4943-3p	dme-miR-282-3p	dme-miR-4952-5p	dme-miR-997-5p	dme-miR-285-3p	dme-miR-995-3p	dme-miR-998-3p	dme-miR-4943-5p	dme-miR-4969-5p
FBgn0036837	CG18135	25	dme-miR-4963-5p	dme-let-7-3p	dme-miR-2279-5p	dme-miR-1008-5p	dme-miR-7-3p	dme-miR-4945-5p	dme-miR-9c-3p	dme-miR-4-3p	dme-miR-981-3p	dme-miR-4943-5p	dme-miR-1004-5p	dme-miR-316-5p	dme-miR-979-3p	dme-miR-33-5p	dme-miR-125-3p	dme-miR-4968-3p	dme-miR-4972-3p	dme-miR-4946-5p	dme-miR-4961-3p	dme-miR-972-5p	dme-miR-289-5p	dme-miR-137-3p	dme-miR-2283-5p	dme-miR-9371-5p	dme-miR-988-5p
FBgn0034638	CG10433	25	dme-miR-315-5p	dme-miR-315-3p	dme-miR-282-5p	dme-miR-4959-5p	dme-miR-4966-5p	dme-miR-1016-5p	dme-miR-4980-3p	dme-miR-4950-3p	dme-miR-983-3p	dme-miR-3644-3p	dme-miR-986-5p	dme-miR-307b-5p	dme-miR-303-3p	dme-miR-957-5p	dme-miR-307a-3p	dme-miR-4979-3p	dme-miR-7-3p	dme-miR-9369-3p	dme-miR-972-3p	dme-miR-2490-3p	dme-miR-1012-5p	dme-miR-972-5p	dme-miR-289-5p	dme-miR-3645-3p	dme-miR-2283-5p
FBgn0030362	regucalcin	19	dme-miR-92b-3p	dme-miR-313-3p	dme-miR-311-3p	dme-miR-312-3p	dme-miR-310-3p	dme-miR-92a-3p	dme-miR-13b-1-5p	dme-miR-3642-3p	dme-miR-3643-5p	dme-miR-1012-3p	dme-miR-999-5p	dme-miR-2493-3p	dme-miR-278-5p	dme-miR-970-3p	dme-miR-4974-3p	dme-miR-1016-5p	dme-miR-996-3p	dme-miR-286-3p	dme-miR-279-3p
FBgn0003889	β-Tubulin at 85D	18	dme-miR-3642-5p	dme-miR-263a-3p	dme-miR-288-3p	dme-miR-971-3p	dme-miR-2492-3p	dme-miR-2493-3p	dme-miR-4967-3p	dme-miR-4987-5p	dme-miR-13b-3p	dme-miR-11-3p	dme-miR-2a-3p	dme-miR-13a-3p	dme-miR-2c-3p	dme-miR-2b-3p	dme-miR-308-3p	dme-miR-5-3p	dme-miR-6-3p	dme-miR-2497-3p
FBgn0034512	G18067	18	dme-miR-4975-5p	dme-miR-315-3p	dme-miR-4943-5p	dme-miR-2280-5p	dme-miR-9388-5p	dme-miR-190-5p	dme-miR-976-3p	dme-miR-305-5p	dme-miR-9373-5p	dme-miR-929-5p	dme-miR-3643-5p	dme-miR-960-3p	dme-miR-980-3p	dme-miR-4968-5p	dme-miR-2497-5p	dme-miR-2489-3p	dme-miR-993-3p	dme-miR-2489-5p
FBgn0034753	CG2852	17	dme-miR-975-5p	dme-miR-277-3p	dme-miR-4969-5p	dme-miR-4983-5p	dme-miR-4975-5p	dme-miR-4918-5p	dme-miR-4943-5p	dme-miR-4984-3p	dme-miR-9377-5p	dme-miR-4965-3p	dme-miR-989-5p	dme-miR-124-3p	dme-miR-978-5p	dme-miR-4967-3p	dme-miR-2491-3p	dme-miR-9384-3p	dme-miR-9372-3p
FBgn0038198	Niemann-Pick type C-2b	16	dme-miR-4910-5p	dme-miR-3645-5p	dme-miR-79-3p	dme-miR-9a-3p	dme-miR-4985-5p	dme-miR-2497-5p	dme-miR-3641-3p	dme-miR-929-3p	dme-miR-4919-3p	dme-miR-274-3p	dme-miR-961-3p	dme-miR-1014-5p	dme-miR-4959-5p	dme-miR-79-5p	dme-miR-4953-3p	dme-miR-981-3p
FBgn0004181	Ejaculatory bulb protein	15	dme-miR-964-3p	dme-miR-985-3p	dme-miR-4966-5p	dme-miR-4943-5p	dme-miR-982-5p	dme-miR-9c-3p	dme-miR-966-5p	dme-miR-4974-3p	dme-miR-4961-3p	dme-miR-972-5p	dme-miR-289-5p	dme-miR-2283-5p	dme-miR-959-5p	dme-miR-4910-5p	dme-miR-316-5p
FBgn0011694	Ejaculatory bulb protein II	15	dme-miR-2499-3p	dme-miR-980-3p	dme-miR-4968-5p	dme-miR-4957-3p	dme-miR-927-3p	dme-miR-972-5p	dme-miR-289-5p	dme-miR-2279-5p	dme-miR-1008-5p	dme-miR-2489-3p	dme-miR-2497-3p	dme-miR-4911-3p	dme-miR-4977-5p	dme-miR-1000-5p	dme-miR-316-5p
FBgn0033167	CG1701	14	dme-miR-955-3p	dme-miR-1014-3p	dme-miR-2501-3p	dme-miR-4943-5p	dme-miR-4953-3p	dme-miR-276b-3p	dme-miR-276a-3p	dme-miR-274-3p	dme-miR-961-3p	dme-miR-961-5p	dme-miR-4977-5p	dme-miR-2279-5p	dme-miR-1008-5p	dme-miR-7-3p
FBgn0043539	Odorant-binding protein 22a	14	dme-miR-957-5p	dme-miR-1014-5p	dme-miR-305-3p	dme-miR-9373-5p	dme-miR-991-3p	dme-miR-10-3p	dme-miR-1006-3p	dme-miR-3641-3p	dme-miR-4949-3p	dme-miR-4943-5p	dme-miR-3643-5p	dme-miR-4980-3p	dme-miR-276b-5p	dme-miR-276a-5p
FBgn0026141	Cytoplasmic dynein light chain 2	13	dme-miR-9c-5p	dme-miR-9b-5p	dme-miR-9a-5p	dme-miR-956-5p	dme-miR-5-5p	dme-miR-3643-5p	dme-miR-3641-5p	dme-miR-2499-5p	dme-miR-2493-3p	dme-miR-2496-5p	dme-miR-283-3p	dme-miR-4943-5p	dme-miR-315-5p
FBgn0039597	CG9997	11	dme-miR-2279-5p	dme-miR-1008-5p	dme-miR-971-3p	dme-miR-4949-3p	dme-miR-4979-5p	dme-miR-4954-5p	dme-miR-994-5p	dme-miR-2500-5p	dme-miR-33-3p	dme-miR-955-3p	dme-miR-980-5p
FBgn0043825	CG18284	11	dme-miR-2497-5p	dme-miR-972-3p	dme-miR-2489-3p	dme-miR-315-5p	dme-miR-137-3p	dme-miR-1009-3p	dme-miR-13a-5p	dme-miR-986-3p	dme-miR-983-3p	dme-miR-4910-5p	dme-miR-4984-3p
FBgn0051779	Accessory gland protein 24A4	11	dme-miR-985-3p	dme-miR-4966-5p	dme-miR-2490-3p	dme-miR-975-3p	dme-miR-2494-5p	dme-miR-4979-3p	dme-miR-305-3p	dme-miR-2498-3p	dme-miR-11-5p	dme-miR-9379-5p	dme-miR-9369-3p
FBgn0052190	NUCB1	11	dme-miR-977-3p	dme-miR-274-5p	dme-miR-4974-3p	dme-miR-1016-5p	dme-miR-277-3p	dme-miR-10-3p	dme-miR-1006-3p	dme-miR-997-3p	dme-miR-3644-3p	dme-miR-4943-5p	dme-miR-4963-5p
FBgn0033868	Sperm-Leucylaminopeptidase 7	10	dme-miR-283-5p	dme-miR-2283-5p	dme-miR-982-3p	dme-miR-4975-5p	dme-miR-2280-3p	dme-miR-315-5p	dme-miR-4948-3p	dme-miR-4953-3p	dme-miR-964-5p	dme-miR-966-3p
FBgn0051704	CG31704	10	dme-miR-4953-3p	dme-miR-9369-3p	dme-miR-79-5p	dme-miR-957-5p	dme-miR-976-3p	dme-miR-955-3p	dme-miR-2279-5p	dme-miR-1008-5p	dme-miR-7-3p	dme-miR-4943-5p
FBgn0052833	CG32833	10	dme-miR-999-5p	dme-miR-4977-3p	dme-miR-4975-5p	dme-miR-3644-5p	dme-miR-4914-5p	dme-miR-2281-5p	dme-miR-274-3p	dme-miR-961-3p	dme-miR-4953-3p	dme-miR-4911-3p
FBgn0054034	CG34034	9	dme-miR-4985-5p	dme-miR-9385-3p	dme-miR-998-5p	dme-miR-2491-5p	dme-miR-4943-5p	dme-miR-125-3p	dme-let-7-3p	dme-miR-4979-5p	dme-miR-274-5p
FBgn0000592	Esterase 6	9	dme-miR-288-3p	dme-miR-315-5p	dme-miR-309-5p	dme-miR-2283-5p	dme-miR-2491-3p	dme-miR-4984-3p	dme-miR-3642-3p	dme-miR-965-5p	dme-miR-1001-5p
FBgn0002856	Accessory gland protein 26Ab	9	dme-miR-9372-5p	dme-miR-964-3p	dme-miR-iab-8-3p	dme-miR-9369-3p	dme-miR-9370-5p	dme-miR-4943-5p	dme-miR-4969-5p	dme-miR-9c-3p	dme-miR-2283-5p
FBgn0037039	CG10587	9	dme-miR-7-3p	dme-miR-4911-3p	dme-miR-982-3p	dme-miR-3643-3p	dme-miR-305-3p	dme-miR-4973-3p	dme-miR-4968-3p	dme-miR-274-3p	dme-miR-961-3p
FBgn0031746	CG9029	8	dme-miR-306-3p	dme-miR-210-5p	dme-miR-976-3p	dme-miR-279-5p	dme-miR-988-3p	dme-miR-2496-5p	dme-miR-277-3p	dme-miR-4982-5p
FBgn0004414	male-specific opa containing gene	8	dme-miR-2496-5p	dme-miR-1004-3p	dme-miR-1003-3p	dme-miR-7-3p	dme-miR-277-5p	dme-miR-33-3p	dme-miR-957-5p	dme-miR-1016-5p
FBgn0034417	CG15117	8	dme-miR-2498-3p	dme-miR-980-5p	dme-miR-991-3p	dme-miR-277-3p	dme-miR-33-3p	dme-miR-2279-5p	dme-miR-1008-5p	dme-miR-4969-5p
FBgn0036970	Serpin 77Bc	8	dme-miR-4944-5p	dme-miR-125-3p	dme-miR-2491-3p	dme-miR-4979-5p	dme-miR-1000-5p	dme-miR-137-3p	dme-miR-4953-3p	dme-miR-4943-5p
FBgn0040093	lectin-46Ca	8	dme-miR-929-3p	dme-miR-972-5p	dme-miR-289-5p	dme-miR-1007-3p	dme-miR-1017-3p	dme-miR-976-5p	dme-miR-4943-5p	dme-miR-964-3p
FBgn0053126	Neural Lazarillo	8	dme-miR-285-3p	dme-miR-995-3p	dme-miR-998-3p	dme-miR-2491-3p	dme-miR-4943-5p	dme-bantam-5p	dme-miR-2500-3p	dme-miR-960-3p
FBgn0011559	Accessory gland protein 36DE	7	dme-miR-999-3p	dme-miR-1016-5p	dme-miR-963-3p	dme-miR-315-5p	dme-miR-4911-3p	dme-miR-4943-5p	dme-miR-9369-3p
FBgn0015585	Accessory gland protein 63F	7	dme-miR-972-5p	dme-miR-289-5p	dme-miR-280-5p	dme-miR-964-5p	dme-miR-9369-3p	dme-miR-4912-5p	dme-miR-9c-3p
FBgn0020509	Accessory gland protein 62F	7	dme-miR-7-3p	dme-miR-980-3p	dme-miR-4968-5p	dme-miR-991-3p	dme-miR-957-5p	dme-miR-4943-5p	dme-miR-2280-3p
FBgn0043533	Odorant-binding protein 56f	7	dme-miR-275-3p	dme-miR-306-5p	dme-miR-989-3p	dme-miR-1009-3p	dme-miR-2a-1-5p	dme-miR-976-5p	dme-bantam-5p
FBgn0054002	CG34002	6	dme-miR-iab-8-3p	dme-miR-4946-5p	dme-miR-4943-5p	dme-miR-4953-3p	dme-miR-2281-3p	dme-miR-2281-5p
FBgn0000094	Andropin	6	dme-miR-iab-8-3p	dme-miR-13b-1-5p	dme-miR-4943-5p	dme-miR-980-5p	dme-miR-1013-3p	dme-miR-9388-5p
FBgn0003034	Sex Peptide	6	dme-miR-972-5p	dme-miR-289-5p	dme-miR-1007-3p	dme-miR-4943-5p	dme-miR-966-5p	dme-miR-279-5p
FBgn0030932	γ-glutamyl transpeptidase	6	dme-miR-4974-3p	dme-miR-7-3p	dme-miR-8-3p	dme-miR-975-5p	dme-miR-283-3p	dme-miR-4943-5p
FBgn0043532	Odorant-binding protein 56i	6	dme-miR-4916-3p	dme-miR-12-3p	dme-miR-959-5p	dme-miR-9388-3p	dme-miR-968-5p	dme-miR-976-5p
FBgn0051872	CG31872	6	dme-miR-1013-3p	dme-miR-4943-5p	dme-miR-4910-5p	dme-miR-972-5p	dme-miR-289-5p	dme-miR-2283-5p
FBgn0032834	CG13965	5	dme-miR-9369-3p	dme-miR-1014-5p	dme-miR-955-3p	dme-miR-4953-3p	dme-miR-957-5p
FBgn0034471	Odorant-binding protein 56e	5	dme-miR-4977-5p	dme-miR-4984-3p	dme-miR-972-5p	dme-miR-289-5p	dme-miR-4953-3p
FBgn0050395	CG30395	5	dme-miR-1016-5p	dme-miR-1013-3p	dme-miR-315-5p	dme-miR-9375-3p	dme-miR-13a-5p
FBgn0050488	antares	5	dme-miR-972-3p	dme-miR-2494-5p	dme-miR-280-5p	dme-miR-4943-5p	dme-miR-4953-3p
FBgn0083141	Serpin 28B	5	dme-miR-2489-5p	dme-miR-4911-3p	dme-miR-4977-5p	dme-miR-4953-3p	dme-miR-2500-3p
FBgn0085464	CG34435	5	dme-miR-3645-3p	dme-miR-9382-5p	dme-miR-277-3p	dme-miR-987-5p	dme-miR-4943-5p
FBgn0034152	Accessory gland protein 53C14a	4	dme-miR-263b-3p	dme-miR-190-5p	dme-miR-4910-5p	dme-miR-8-3p
FBgn0011669	Male-specific RNA 57Db	4	dme-miR-1007-3p	dme-miR-1017-3p	dme-miR-4982-5p	dme-miR-985-3p
FBgn0011670	Male-specific transcript 57Dc	4	dme-miR-4961-5p	dme-miR-4983-3p	dme-miR-4974-3p	dme-miR-4-5p
FBgn0037889	SCP-containing protein A	4	dme-miR-9372-5p	dme-miR-4980-3p	dme-miR-4943-5p	dme-miR-9377-5p
FBgn0038919	CG17843	4	dme-miR-987-5p	dme-miR-1012-3p	dme-miR-4974-3p	dme-miR-4943-5p
FBgn0039568	CG4815	4	dme-miR-4916-3p	dme-miR-7-3p	dme-miR-4943-5p	dme-miR-4953-3p
FBgn0039598	aquarius	4	dme-miR-274-5p	dme-miR-9376-3p	dme-miR-969-3p	dme-miR-2497-5p
FBgn0002863	Accessory gland protein 95EF	3	dme-miR-4953-3p	dme-miR-4-5p	dme-miR-4943-5p
FBgn0026058	Ods-site homeobox	3	dme-miR-2497-3p	dme-miR-958-5p	dme-miR-2280-5p
FBgn0028986	Serpin 38F	3	dme-miR-1013-3p	dme-miR-2280-3p	dme-miR-955-3p
FBgn0030828	CG5162	3	dme-miR-137-3p	dme-miR-252-3p	dme-miR-4943-5p
FBgn0031617	CG15635	3	dme-miR-4977-5p	dme-miR-4984-3p	dme-miR-957-5p
FBgn0032122	CG31883	3	dme-miR-980-5p	dme-miR-991-3p	dme-miR-9372-5p
FBgn0032853	CG10651	3	dme-miR-314-5p	dme-miR-974-3p	dme-miR-4943-5p
FBgn0033942	Cuticular protein 51A	3	dme-miR-985-3p	dme-miR-1004-5p	dme-miR-4943-5p
FBgn0034007	NADH dehydrogenase (ubiquinone) 51 kDa subunit-like 2	3	dme-miR-4916-3p	dme-miR-7-3p	dme-miR-4943-5p
FBgn0034153	Accessory gland protein 53C14b	3	dme-miR-4943-5p	dme-miR-277-3p	dme-miR-4980-3p
FBgn0034154	CG5267	3	dme-miR-184-5p	dme-miR-307b-3p	dme-miR-263b-5p
FBgn0034162	CG6426	3	dme-miR-33-5p	dme-miR-277-3p	dme-miR-1000-5p
FBgn0035455	CG10862	3	dme-miR-955-3p	dme-miR-4943-5p	dme-miR-7-3p
FBgn0038014	CG10041	3	dme-miR-971-5p	dme-miR-9369-3p	dme-miR-316-5p
FBgn0040097	lectin-30A	3	dme-miR-974-3p	dme-miR-4969-5p	dme-miR-974-3p
FBgn0051515	CG31515	3	dme-miR-11-5p	dme-miR-4910-5p	dme-miR-1-5p
FBgn0069354	Porin2	3	dme-miR-7-3p	dme-miR-3644-3p	dme-miR-2283-5p
FBgn0002855	Accessory gland protein 26Aa	2	dme-miR-2494-5p	dme-miR-4940-3p
FBgn0004629	Cystatin-like	2	dme-miR-4953-3p	dme-miR-137-5p
FBgn0011668	Male-specific RNA 57Da	2	dme-miR-988-5p	dme-miR-975-5p
FBgn0015584	Accessory gland protein 53Ea	2	dme-miR-9379-3p	dme-miR-4943-5p
FBgn0028987	Serpin 28F	2	dme-miR-33-3p	dme-miR-1016-5p
FBgn0032843	CG10730	2	dme-miR-4913-3p	dme-let-7-3p
FBgn0032868	CG17472	2	dme-miR-974-5p	dme-miR-4913-3p
FBgn0036091	CG18628	2	dme-miR-1013-3p	dme-miR-9377-5p
FBgn0036110	Cuticular protein 67Fb	2	dme-miR-4910-5p	dme-miR-4943-5p
FBgn0036495	CG33259	2	dme-miR-2492-3p	dme-miR-955-5p
FBgn0037433	CG17919	2	dme-miR-315-5p	dme-miR-4916-3p
FBgn0038067	CG11598	2	dme-miR-9371-3p	dme-miR-2497-3p
FBgn0038395	CG10407	2	dme-miR-305-5p	dme-miR-4943-5p
FBgn0038918	CG6690	2	dme-miR-2499-3p	dme-miR-277-3p
FBgn0039521	CG5402	2	dme-miR-4916-3p	dme-miR-981-3p
FBgn0041629	Hexosaminidase 2	2	dme-miR-4974-3p	dme-miR-976-3p
FBgn0051680	CG31680	2	dme-miR-315-5p	dme-miR-4943-5p
FBgn0052203	Serpin 75F	2	dme-miR-976-3p	dme-miR-956-5p
FBgn0086712	Enigma	2	dme-miR-990-3p	dme-miR-3644-3p
FBgn0004780	Ccp84Ad	1	dme-miR-4915-5p
FBgn0015583	Accessory gland protein 29AB	1	dme-miR-4953-3p
FBgn0032964	CG11630	1	dme-miR-957-5p
FBgn0034229	CG4847	1	dme-miR-4943-5p
FBgn0034474	Odorant-binding protein 56g	1	dme-miR-3645-3p
FBgn0038069	CG11608	1	dme-miR-4979-5p
FBgn0040092	lectin-46Cb	1	dme-miR-4943-5p
FBgn0040098	lectin-29Ca	1	dme-miR-991-3p
FBgn0052667	short spindle 7	1	dme-miR-9388-5p
FBgn0054033	CG34033	1	dme-miR-4943-5p
FBgn0054051	CG34051	1	dme-miR-282-3p
FBgn0083966	CG34130	1	dme-miR-991-5p
FBgn0037441		0
FBgn0037036		0
FBgn0037038		0
FBgn0028944		0
FBgn0039540		0
FBgn0003884		0
FBgn0003885		0
FBgn0031691		0
FBgn0030623		0
FBgn0034415		0
FBgn0030643		0
FBgn0033831		0
FBgn0032275		0
FBgn0042188		0
FBgn0033776		0
FBgn0043530		0
FBgn0050486		0
FBgn0051418		0
FBgn0051419		0
FBgn0041621		0
FBgn0051659		0
FBgn0051758		0
FBgn0028416		0
FBgn0028415		0
FBgn0024381		0
FBgn0053530		0
FBgn0024211		0
FBgn0083965		0
FBgn0015586		0
FBgn0019948		0
FBgn0036186		0
FBgn0032367		0
FBgn0036969		0
FBgn0004426		0
FBgn0035216		0
FBgn0028988		0
[truncated: 3 more columns]

## Sheet: S2 caption
Table S2 Gene ontology analysis of groups of transferome genes sharing the same putative miRNA seed sequence in the 3'UTR regions. Analyses were performed using the g:profiler software (Reimand et al 2016).

## Sheet: Table S2
miRNA	Number of predicted target genes	Enriched GO terms	Number of enriched genes	P value	enriched gene identities
dme-miR-4943-5p	42	n.s.	NA	NA
dme-miR-4953-3p	17	n.s.	NA	NA
dme-miR-7-3p	14	organonitrogen compound metabolic process	9	0.0377	FBgn0037039	FBgn0051704	FBgn0039568	FBgn0034007	FBgn0022770	FBgn0003862	FBgn0020509	FBgn0035455	FBgn0030932
dme-miR-315-5p	11	nervous system development	3	0.0332	FBgn0034435	FBgn0003862	FBgn0000592
dme-miR-9369-3p	10	n.s.	NA	NA
dme-miR-289-5p	9	mating behaviour	5	0.0254	FBgn0034638	FBgn0040093	FBgn0004181	FBgn0011694	FBgn0003034
dme-miR-972-5p	9	mating behaviour	5	0.0254	FBgn0034638	FBgn0040093	FBgn0004181	FBgn0011694	FBgn0003034
dme-miR-2283-5p	9	n.s.	NA	NA
dme-miR-4974-3p	9	carbohydrate metabolic process	3	0.0499	FBgn0041629	FBgn0030362	FBgn0052190
dme-miR-277-3p	9	endomembrane system	3	0.0499	FBgn0038918	FBgn0034753	FBgn0052190
dme-miR-957-5p	9	n.s.	NA	NA
dme-miR-4910-5p	8	n.s.	NA	NA
dme-miR-1008-5p	7	n.s.	NA	NA
dme-miR-2279-5p	7	n.s.	NA	NA
dme-miR-1013-3p	7	n.s.	NA	NA
dme-miR-4916-3p	7	n.s.	NA	NA
dme-miR-1016-5p	7	n.s.	NA	NA
dme-miR-955-3p	7	n.s.	NA	NA
